# Supplementary material for: N-(4,6-Dimethyl­pyrimidin-2-yl)-1,3-benzothia­zol-2-amine
Source: Acta Crystallogr Sect E Struct Rep Online. 2011 Oct 29;67(Pt 11):o3131. doi: 10.1107/S1600536811044631 (PMC3247515; doi:10.1107/S1600536811044631)
Supplement: Supplementary file 1 [file e-67-o3131-sup1.cif]

##############################################################################
#                                                                            #
# This CIF contains the data in a paper accepted for publication in          #
# Acta Crystallographica Section E. It conforms to the requirements of       #
# Notes for Authors for Acta Crystallographica Section E, and has been       #
# peer reviewed under the auspices of the IUCr Commission on Journals.       #
#                                                                            #
# Full details of the Crystallographic Information File format               #
# are given in the paper "The Crystallographic Information File (CIF):       #
# a New Standard Archive File for Crystallography" by S. R. Hall, F. H.      #
# Allen and I. D. Brown [Acta Cryst. (1991), A47, 655-685].                  #
#                                                                            #
# The current version of the core CIF dictionary is obtainable from          #
# ftp://ftp.iucr.org/pub/cif_core.dic.                                       #
#                                                                            #
# Software is freely available for graphical display of the structure(s)     #
# in this CIF. For information consult the CIF software page                 #
# http://www.iucr.org/resources/cif/software.                                #
#                                                                            #
# This file may be used for bona fide research purposes within the           #
# scientific community so long as proper attribution is given to the journal # 
# article from which it was obtained.                                        #
#                                                                            #
##############################################################################
data_global
_audit_creation_method     SHELXL-97
_journal_date_recd_electronic     2011-10-17
_journal_date_accepted     2011-10-25
_journal_name_full     'Acta Crystallographica, Section E'
_journal_year     2011
_journal_volume     67
_journal_issue     11
_journal_page_first     o3131
_journal_page_last     o3131
_journal_paper_category     QO
_journal_coeditor_code     ZS2156
_publ_contact_author
;
     Dr. Seik Weng Ng
     Department of Chemistry
     University of Malaya
     50603 Kuala Lumpur
     Malaysia
;
_publ_contact_author_email     seikweng@um.edu.my
_publ_contact_author_fax     '03 7967 4193'
_publ_contact_author_phone     '03 7967 6778'
_publ_section_title
;
<i>N</i>-(4,6-Dimethylpyrimidin-2-yl)-1,3-benzothiazol-2-amine
;
loop_
    _publ_author_name
    _publ_author_address
    'Mohamed, Shaaban K.'
;
Chemistry and Environmental Division
Manchester Metropolitan University,
Manchester M15 6BH
England
;
    'Horton, Peter N.'
;
School of Chemistry
University of Southampton
Southampton SO17 1BJ
England
;
    'El-Remaily, Mahmoud A. A.'
;
Department of Chemistry
Faculty of Science
Sohag University
Egypt
;
    'Abdel-Ghany, Hussam'
;
Department of Chemistry
Faculty of Science
Sohag University
Egypt
;
    'Ng, Seik Weng'
;
     Department of Chemistry
     University of Malaya
     50603 Kuala Lumpur
     Malaysia
     and
     Chemistry Department
     King Abdulaziz University
     PO Box 80203 Jeddah
     Saudi Arabia
;
data_I
_audit_creation_method     SHELXL-97
_chemical_name_systematic
;
<i>N</i>-(4,6-Dimethylpyrimidin-2-yl)-1,3-benzothiazol-2-amine
;
_chemical_name_common     ?
_chemical_formula_moiety     'C13 H12 N4 S'
_chemical_formula_sum     'C13 H12 N4 S'
_chemical_formula_iupac     'C13 H12 N4 S'
_chemical_formula_weight     256.34
_chemical_melting_point     513
_symmetry_cell_setting     monoclinic
_symmetry_space_group_name_H-M     'P 21/n'
_symmetry_space_group_name_Hall     '-P 2yn'
loop_
    _symmetry_equiv_pos_as_xyz
    'x, y, z'
    'x+1/2, -y+1/2, z+1/2'
    '-x, -y, -z'
    '-x-1/2, y-1/2, -z-1/2'
_cell_length_a     6.7608(2)
_cell_length_b     8.5154(2)
_cell_length_c     20.6503(9)
_cell_angle_alpha     90.00
_cell_angle_beta     97.237(2)
_cell_angle_gamma     90.00
_cell_volume     1179.39(7)
_cell_formula_units_Z     4
_cell_measurement_reflns_used     2630
_cell_measurement_theta_min     2.910
_cell_measurement_theta_max     27.485
_cell_measurement_temperature     120(2)
_exptl_crystal_description     block
_exptl_crystal_colour     colorless
_exptl_crystal_size_max     0.24
_exptl_crystal_size_mid     0.14
_exptl_crystal_size_min     0.08
_exptl_crystal_density_diffrn     1.444
_exptl_crystal_density_meas     ?
_exptl_crystal_density_method     'not measured'
_exptl_crystal_F_000     536
_exptl_absorpt_coefficient_mu     0.260
_exptl_absorpt_correction_type     multi-scan
_exptl_absorpt_process_details     '(SADABS; Sheldrick, 1996)'
_exptl_absorpt_correction_T_min     0.9402
_exptl_absorpt_correction_T_max     0.9795
_diffrn_ambient_temperature     120(2)
_diffrn_radiation_type     MoK\a
_diffrn_radiation_wavelength     0.71073
_diffrn_radiation_source     'Bruker--Nonius FR591 rotating anode'
_diffrn_radiation_monochromator     'graphite'
_diffrn_measurement_device_type
                               'Bruker--Nonius Roper CCD camera on \k-goniostat'
_diffrn_measurement_method     '\f and \w scans'
_diffrn_detector_area_resol_mean     9.091
_diffrn_reflns_number     11943
_diffrn_reflns_av_R_equivalents     0.0609
_diffrn_reflns_av_sigmaI/netI     0.0644
_diffrn_reflns_theta_min     3.07
_diffrn_reflns_theta_max     27.56
_diffrn_reflns_theta_full     27.56
_diffrn_measured_fraction_theta_max     0.993
_diffrn_measured_fraction_theta_full     0.993
_diffrn_reflns_limit_h_min     -8
_diffrn_reflns_limit_h_max     8
_diffrn_reflns_limit_k_min     -11
_diffrn_reflns_limit_k_max     10
_diffrn_reflns_limit_l_min     -25
_diffrn_reflns_limit_l_max     26
_diffrn_standards_number     0
_diffrn_standards_interval_count     .
_diffrn_standards_interval_time     .
_diffrn_standards_decay_%     ?
_reflns_number_total     2704
_reflns_number_gt     2100
_reflns_threshold_expression     'I>2\s(I)'
_refine_ls_structure_factor_coef     Fsqd
_refine_ls_matrix_type     full
_refine_ls_R_factor_all     0.0661
_refine_ls_R_factor_gt     0.0476
_refine_ls_wR_factor_gt     0.1137
_refine_ls_wR_factor_ref     0.1260
_refine_ls_goodness_of_fit_ref     1.016
_refine_ls_restrained_S_all     1.016
_refine_ls_number_reflns     2704
_refine_ls_number_parameters     169
_refine_ls_number_restraints     0
_refine_ls_hydrogen_treatment     mixed
_refine_ls_weighting_scheme     calc
_refine_ls_weighting_details
         'calc w=1/[\s^2^(Fo^2^)+(0.0525P)^2^+0.7927P] where P=(Fo^2^+2Fc^2^)/3'
_atom_sites_solution_hydrogens     geom
_atom_sites_solution_primary     direct
_atom_sites_solution_secondary     difmap
_refine_ls_shift/su_max     0.001
_refine_ls_shift/su_mean     0.001
_refine_diff_density_max     0.294
_refine_diff_density_min     -0.457
_refine_ls_extinction_method     none
_refine_ls_extinction_coef     ?
loop_
    _atom_type_symbol
    _atom_type_description
    _atom_type_scat_dispersion_real
    _atom_type_scat_dispersion_imag
    _atom_type_scat_source
    'C' 'C' 0.0033 0.0016
                         'International Tables Vol C Tables 4.2.6.8 and 6.1.1.4'
    'H' 'H' 0.0000 0.0000
                         'International Tables Vol C Tables 4.2.6.8 and 6.1.1.4'
    'N' 'N' 0.0061 0.0033
                         'International Tables Vol C Tables 4.2.6.8 and 6.1.1.4'
    'S' 'S' 0.1246 0.1234
                         'International Tables Vol C Tables 4.2.6.8 and 6.1.1.4'
_computing_data_collection     'COLLECT (Hooft, 1998)'
_computing_cell_refinement
                    'DENZO (Otwinowski & Minor, 1997) and COLLECT (Hooft, 1998)'
_computing_data_reduction
                    'DENZO (Otwinowski & Minor, 1997) and COLLECT (Hooft, 1998)'
_computing_structure_solution     'SHELXS97 (Sheldrick, 2008)'
_computing_structure_refinement     'SHELXL97 (Sheldrick, 2008)'
_computing_molecular_graphics     'X-SEED (Barbour, 2001)'
_computing_publication_material     'publCIF (Westrip, 2010)'
loop_
    _atom_site_type_symbol
    _atom_site_label
    _atom_site_fract_x
    _atom_site_fract_y
    _atom_site_fract_z
    _atom_site_U_iso_or_equiv
    _atom_site_adp_type
    _atom_site_calc_flag
    _atom_site_refinement_flags
    _atom_site_occupancy
    _atom_site_symmetry_multiplicity
    _atom_site_disorder_assembly
    _atom_site_disorder_group
    S S1 0.47670(7) 0.76071(6) 0.65817(3) 0.01754(17) Uani d . 1 1 . .
    N N1 0.6118(2) 0.55355(17) 0.58054(8) 0.0158(4) Uani d . 1 1 . .
    N N2 0.2981(2) 0.64918(19) 0.53944(9) 0.0170(4) Uani d . 1 1 . .
    H H2 0.305(4) 0.586(3) 0.5054(13) 0.034(7) Uiso d . 1 1 . .
    N N3 -0.0130(2) 0.71820(18) 0.48927(8) 0.0165(4) Uani d . 1 1 . .
    N N4 0.1226(2) 0.83658(18) 0.59065(8) 0.0167(4) Uani d . 1 1 . .
    C C1 0.7100(3) 0.6766(2) 0.68212(10) 0.0167(4) Uani d . 1 1 . .
    C C2 0.8414(3) 0.7057(2) 0.73865(10) 0.0203(5) Uani d . 1 1 . .
    H H2A 0.8097 0.7796 0.7702 0.024 Uiso calc R 1 1 . .
    C C3 1.0194(3) 0.6232(2) 0.74717(10) 0.0226(5) Uani d . 1 1 . .
    H H3 1.1108 0.6402 0.7854 0.027 Uiso calc R 1 1 . .
    C C4 1.0668(3) 0.5154(2) 0.70042(10) 0.0215(5) Uani d . 1 1 . .
    H H4 1.1898 0.4602 0.7075 0.026 Uiso calc R 1 1 . .
    C C5 0.9374(3) 0.4875(2) 0.64396(10) 0.0184(4) Uani d . 1 1 . .
    H H5 0.9708 0.4147 0.6122 0.022 Uiso calc R 1 1 . .
    C C6 0.7561(3) 0.5692(2) 0.63488(10) 0.0160(4) Uani d . 1 1 . .
    C C7 0.4608(3) 0.6453(2) 0.58687(10) 0.0152(4) Uani d . 1 1 . .
    C C8 0.1274(3) 0.7392(2) 0.54049(10) 0.0150(4) Uani d . 1 1 . .
    C C9 -0.3381(3) 0.7869(2) 0.43244(11) 0.0201(4) Uani d . 1 1 . .
    H H9A -0.2945 0.7105 0.4017 0.030 Uiso calc R 1 1 . .
    H H9B -0.3627 0.8884 0.4105 0.030 Uiso calc R 1 1 . .
    H H9C -0.4611 0.7497 0.4479 0.030 Uiso calc R 1 1 . .
    C C10 -0.1786(3) 0.8053(2) 0.48952(10) 0.0168(4) Uani d . 1 1 . .
    C C11 -0.2001(3) 0.9088(2) 0.54009(10) 0.0181(4) Uani d . 1 1 . .
    H H11 -0.3180 0.9694 0.5400 0.022 Uiso calc R 1 1 . .
    C C12 -0.0455(3) 0.9217(2) 0.59088(10) 0.0168(4) Uani d . 1 1 . .
    C C13 -0.0551(3) 1.0316(2) 0.64689(11) 0.0217(5) Uani d . 1 1 . .
    H H13A 0.0326 0.9934 0.6851 0.032 Uiso calc R 1 1 . .
    H H13B -0.1924 1.0371 0.6573 0.032 Uiso calc R 1 1 . .
    H H13C -0.0117 1.1364 0.6351 0.032 Uiso calc R 1 1 . .
loop_
    _atom_site_aniso_label
    _atom_site_aniso_U_11
    _atom_site_aniso_U_22
    _atom_site_aniso_U_33
    _atom_site_aniso_U_12
    _atom_site_aniso_U_13
    _atom_site_aniso_U_23
    S1 0.0175(3) 0.0186(3) 0.0166(3) 0.00010(19) 0.0027(2) -0.00291(19)
    N1 0.0172(8) 0.0131(8) 0.0166(9) -0.0006(6) 0.0008(7) 0.0007(6)
    N2 0.0170(9) 0.0173(8) 0.0163(9) 0.0018(7) 0.0008(7) -0.0029(7)
    N3 0.0158(8) 0.0159(8) 0.0181(9) -0.0013(6) 0.0033(7) 0.0016(7)
    N4 0.0183(8) 0.0145(8) 0.0181(9) -0.0003(6) 0.0051(7) 0.0009(7)
    C1 0.0189(10) 0.0165(9) 0.0153(10) -0.0022(8) 0.0040(8) 0.0017(8)
    C2 0.0241(11) 0.0222(10) 0.0152(11) -0.0031(8) 0.0048(9) -0.0002(8)
    C3 0.0240(11) 0.0272(11) 0.0153(11) -0.0037(9) -0.0021(9) 0.0023(8)
    C4 0.0188(10) 0.0229(10) 0.0221(12) 0.0016(8) -0.0002(9) 0.0044(9)
    C5 0.0212(10) 0.0164(9) 0.0180(11) -0.0012(8) 0.0038(8) 0.0005(8)
    C6 0.0179(10) 0.0145(9) 0.0153(10) -0.0035(7) 0.0011(8) 0.0022(8)
    C7 0.0168(10) 0.0131(9) 0.0160(10) -0.0025(7) 0.0027(8) -0.0001(7)
    C8 0.0160(9) 0.0129(9) 0.0167(11) -0.0014(7) 0.0047(8) 0.0014(7)
    C9 0.0189(10) 0.0208(10) 0.0203(11) -0.0001(8) 0.0013(9) 0.0012(8)
    C10 0.0175(9) 0.0133(9) 0.0201(11) -0.0017(7) 0.0044(8) 0.0042(8)
    C11 0.0164(10) 0.0166(9) 0.0222(11) 0.0021(8) 0.0060(8) 0.0039(8)
    C12 0.0199(10) 0.0131(9) 0.0184(11) -0.0033(7) 0.0065(8) 0.0028(8)
    C13 0.0233(11) 0.0188(10) 0.0238(12) -0.0001(8) 0.0068(9) -0.0030(8)
loop_
    _geom_bond_atom_site_label_1
    _geom_bond_atom_site_label_2
    _geom_bond_site_symmetry_2
    _geom_bond_distance
    _geom_bond_publ_flag
    S1 C1 . 1.746(2) ?
    S1 C7 . 1.762(2) ?
    N1 C7 . 1.305(2) ?
    N1 C6 . 1.397(2) ?
    N2 C7 . 1.378(2) ?
    N2 C8 . 1.388(2) ?
    N2 H2 . 0.89(3) ?
    N3 C8 . 1.342(3) ?
    N3 C10 . 1.343(2) ?
    N4 C8 . 1.330(3) ?
    N4 C12 . 1.349(3) ?
    C1 C6 . 1.400(3) ?
    C1 C2 . 1.397(3) ?
    C2 C3 . 1.385(3) ?
    C2 H2A . 0.9500 ?
    C3 C4 . 1.399(3) ?
    C3 H3 . 0.9500 ?
    C4 C5 . 1.387(3) ?
    C4 H4 . 0.9500 ?
    C5 C6 . 1.401(3) ?
    C5 H5 . 0.9500 ?
    C9 C10 . 1.502(3) ?
    C9 H9A . 0.9800 ?
    C9 H9B . 0.9800 ?
    C9 H9C . 0.9800 ?
    C10 C11 . 1.388(3) ?
    C11 C12 . 1.389(3) ?
    C11 H11 . 0.9500 ?
    C12 C13 . 1.496(3) ?
    C13 H13A . 0.9800 ?
    C13 H13B . 0.9800 ?
    C13 H13C . 0.9800 ?
loop_
    _geom_angle_atom_site_label_1
    _geom_angle_atom_site_label_2
    _geom_angle_atom_site_label_3
    _geom_angle_site_symmetry_1
    _geom_angle_site_symmetry_3
    _geom_angle
    _geom_angle_publ_flag
    C1 S1 C7 . . 88.04(9) ?
    C7 N1 C6 . . 109.77(16) ?
    C7 N2 C8 . . 126.35(18) ?
    C7 N2 H2 . . 115.6(16) ?
    C8 N2 H2 . . 118.1(16) ?
    C8 N3 C10 . . 115.50(17) ?
    C8 N4 C12 . . 116.16(17) ?
    C6 C1 C2 . . 121.59(18) ?
    C6 C1 S1 . . 110.06(15) ?
    C2 C1 S1 . . 128.35(16) ?
    C3 C2 C1 . . 117.85(19) ?
    C3 C2 H2A . . 121.1 ?
    C1 C2 H2A . . 121.1 ?
    C2 C3 C4 . . 121.07(19) ?
    C2 C3 H3 . . 119.5 ?
    C4 C3 H3 . . 119.5 ?
    C5 C4 C3 . . 121.16(19) ?
    C5 C4 H4 . . 119.4 ?
    C3 C4 H4 . . 119.4 ?
    C4 C5 C6 . . 118.41(19) ?
    C4 C5 H5 . . 120.8 ?
    C6 C5 H5 . . 120.8 ?
    C1 C6 N1 . . 115.32(17) ?
    C1 C6 C5 . . 119.92(18) ?
    N1 C6 C5 . . 124.76(18) ?
    N1 C7 N2 . . 120.51(18) ?
    N1 C7 S1 . . 116.81(14) ?
    N2 C7 S1 . . 122.68(15) ?
    N4 C8 N3 . . 127.80(18) ?
    N4 C8 N2 . . 117.28(17) ?
    N3 C8 N2 . . 114.91(17) ?
    C10 C9 H9A . . 109.5 ?
    C10 C9 H9B . . 109.5 ?
    H9A C9 H9B . . 109.5 ?
    C10 C9 H9C . . 109.5 ?
    H9A C9 H9C . . 109.5 ?
    H9B C9 H9C . . 109.5 ?
    N3 C10 C11 . . 121.32(18) ?
    N3 C10 C9 . . 117.08(18) ?
    C11 C10 C9 . . 121.60(18) ?
    C10 C11 C12 . . 118.60(18) ?
    C10 C11 H11 . . 120.7 ?
    C12 C11 H11 . . 120.7 ?
    N4 C12 C11 . . 120.60(18) ?
    N4 C12 C13 . . 117.25(18) ?
    C11 C12 C13 . . 122.14(18) ?
    C12 C13 H13A . . 109.5 ?
    C12 C13 H13B . . 109.5 ?
    H13A C13 H13B . . 109.5 ?
    C12 C13 H13C . . 109.5 ?
    H13A C13 H13C . . 109.5 ?
    H13B C13 H13C . . 109.5 ?
loop_
    _geom_torsion_atom_site_label_1
    _geom_torsion_atom_site_label_2
    _geom_torsion_atom_site_label_3
    _geom_torsion_atom_site_label_4
    _geom_torsion_site_symmetry_1
    _geom_torsion_site_symmetry_2
    _geom_torsion_site_symmetry_3
    _geom_torsion_site_symmetry_4
    _geom_torsion
    _geom_torsion_publ_flag
    C7 S1 C1 C6 . . . . -0.08(15) ?
    C7 S1 C1 C2 . . . . 179.4(2) ?
    C6 C1 C2 C3 . . . . -0.8(3) ?
    S1 C1 C2 C3 . . . . 179.75(16) ?
    C1 C2 C3 C4 . . . . 0.6(3) ?
    C2 C3 C4 C5 . . . . 0.1(3) ?
    C3 C4 C5 C6 . . . . -0.5(3) ?
    C2 C1 C6 N1 . . . . -179.22(17) ?
    S1 C1 C6 N1 . . . . 0.3(2) ?
    C2 C1 C6 C5 . . . . 0.4(3) ?
    S1 C1 C6 C5 . . . . 179.93(15) ?
    C7 N1 C6 C1 . . . . -0.5(2) ?
    C7 N1 C6 C5 . . . . 179.94(18) ?
    C4 C5 C6 C1 . . . . 0.3(3) ?
    C4 C5 C6 N1 . . . . 179.82(18) ?
    C6 N1 C7 N2 . . . . -179.37(17) ?
    C6 N1 C7 S1 . . . . 0.4(2) ?
    C8 N2 C7 N1 . . . . 179.05(17) ?
    C8 N2 C7 S1 . . . . -0.8(3) ?
    C1 S1 C7 N1 . . . . -0.22(16) ?
    C1 S1 C7 N2 . . . . 179.59(17) ?
    C12 N4 C8 N3 . . . . 1.7(3) ?
    C12 N4 C8 N2 . . . . -179.41(16) ?
    C10 N3 C8 N4 . . . . -0.8(3) ?
    C10 N3 C8 N2 . . . . -179.65(16) ?
    C7 N2 C8 N4 . . . . 3.1(3) ?
    C7 N2 C8 N3 . . . . -177.90(17) ?
    C8 N3 C10 C11 . . . . -0.4(3) ?
    C8 N3 C10 C9 . . . . 179.09(17) ?
    N3 C10 C11 C12 . . . . 0.4(3) ?
    C9 C10 C11 C12 . . . . -179.04(18) ?
    C8 N4 C12 C11 . . . . -1.6(3) ?
    C8 N4 C12 C13 . . . . 179.75(17) ?
    C10 C11 C12 N4 . . . . 0.6(3) ?
    C10 C11 C12 C13 . . . . 179.24(18) ?
loop_
    _geom_hbond_atom_site_label_D
    _geom_hbond_atom_site_label_H
    _geom_hbond_atom_site_label_A
    _geom_hbond_site_symmetry_A
    _geom_hbond_distance_DH
    _geom_hbond_distance_HA
    _geom_hbond_distance_DA
    _geom_hbond_angle_DHA
    _geom_hbond_publ_flag
    N2 H2 N1 3_666 0.89(3) 2.27(3) 3.142(2) 168(2) yes
