# Supplementary material for: N-(4,6-Dimethyl­pyrimidin-2-yl)-1,3-benzothia­zol-2-amine
Source: Acta Crystallogr Sect E Struct Rep Online. 2011 Oct 29;67(Pt 11):o3131. doi: 10.1107/S1600536811044631 (PMC3247515; doi:10.1107/S1600536811044631)
Supplement: Supplementary file 2 [file e-67-o3131-Isup2.hkl]

# 
# h,k,l, Fc-squared, Fo-squared, sigma(Fo-squared) and status flag 
# 
data_I
_shelx_title '  P21/n' 
_shelx_refln_list_code          4 
_shelx_F_calc_maximum      107.80 
_exptl_crystal_F_000       536.00 
_reflns_d_resolution_high  0.7679 
 
loop_ 
 _symmetry_equiv_pos_as_xyz 
 'x, y, z' 
 'x+1/2, -y+1/2, z+1/2' 
 '-x, -y, -z' 
 '-x-1/2, y-1/2, -z-1/2' 
 
_cell_length_a     6.7608 
_cell_length_b     8.5154 
_cell_length_c    20.6503 
_cell_angle_alpha  90.000 
_cell_angle_beta   97.237 
_cell_angle_gamma  90.000 
 
_shelx_F_squared_multiplier     1.000 
 
loop_ 
 _refln_index_h 
 _refln_index_k 
 _refln_index_l 
 _refln_F_squared_calc 
 _refln_F_squared_meas 
 _refln_F_squared_sigma 
 _refln_observed_status 
   2   0   0     4004.49     3715.99     95.08 o 
   4   0   0     1079.86     1040.60     33.48 o 
   6   0   0      612.84      653.52     39.93 o 
   8   0   0        0.44       -7.14      7.14 o 
   1   1   0      474.79      418.75     10.73 o 
   2   1   0       19.78       25.01      2.01 o 
   3   1   0      780.00      912.15     18.08 o 
   4   1   0       55.00       48.59      2.75 o 
   5   1   0       18.11       14.30      2.37 o 
   6   1   0     1741.51     1701.59     54.07 o 
   7   1   0       38.01       35.50      6.92 o 
   8   1   0      393.52      395.59     26.41 o 
   0   2   0     4373.07     4122.23    859.99 o 
   1   2   0      103.20       81.31      3.10 o 
   2   2   0       79.18       50.69      2.30 o 
   3   2   0        0.86       -0.80      1.38 o 
   4   2   0      239.65      201.04      7.32 o 
   5   2   0       57.71       64.63      4.17 o 
   6   2   0     2148.00     2242.26     65.97 o 
   7   2   0      536.25      591.37     24.73 o 
   8   2   0      249.23      199.90     22.98 o 
   1   3   0       17.99       16.16      2.28 o 
   2   3   0      139.11      130.63      5.20 o 
   3   3   0      744.09      824.18     21.57 o 
   4   3   0     1028.47     1003.63     25.36 o 
   5   3   0        9.38        8.85      2.19 o 
   6   3   0       95.96      111.34      5.72 o 
   7   3   0      515.46      567.99     29.56 o 
   8   3   0      254.40      311.14     25.12 o 
   0   4   0     2311.09     2111.05    136.97 o 
   1   4   0       68.89       71.68      2.41 o 
   2   4   0     2297.74     2420.81     57.30 o 
   3   4   0       92.93      120.69      6.55 o 
   4   4   0       15.38       11.61      2.04 o 
   5   4   0       58.77       64.84      6.92 o 
   6   4   0       85.35       75.73      8.57 o 
   7   4   0       79.98       81.25      8.92 o 
   8   4   0       14.56       17.38     11.97 o 
   1   5   0     1200.07     1294.98     32.83 o 
   2   5   0      133.27      138.97      5.55 o 
   3   5   0      117.13      108.97      4.96 o 
   4   5   0       30.45       29.52      3.28 o 
   5   5   0       26.48       37.23      3.97 o 
   6   5   0      174.96      183.46     21.83 o 
   7   5   0       10.17       15.81      9.78 o 
   0   6   0      255.55      250.65     24.67 o 
   1   6   0      225.11      220.85     11.32 o 
   2   6   0      408.48      383.82     15.81 o 
   3   6   0       27.18       24.00      2.17 o 
   4   6   0      423.00      434.03     14.92 o 
   5   6   0      310.07      296.73     17.71 o 
   6   6   0      136.83      131.85     15.72 o 
   7   6   0       37.73       40.61     10.48 o 
   1   7   0      196.08      191.57      8.48 o 
   2   7   0      303.88      308.94     13.67 o 
   3   7   0        2.07        2.47      1.82 o 
   4   7   0      345.27      323.84     17.99 o 
   5   7   0      225.07      178.98     44.00 o 
   6   7   0      286.65      290.00     22.83 o 
   0   8   0       76.75       84.50     12.48 o 
   1   8   0       72.59       72.73      6.64 o 
   2   8   0     1317.25     1392.15     55.96 o 
   3   8   0        0.05        1.53      3.76 o 
   4   8   0      234.12      204.71     21.68 o 
   5   8   0      230.73      240.30     21.84 o 
   6   8   0       37.29       29.09     14.45 o 
   1   9   0     1670.92     1675.28     85.44 o 
   2   9   0      166.27      116.70     14.36 o 
   3   9   0       14.54        8.49      4.15 o 
   4   9   0        0.19        0.98      5.98 o 
   5   9   0       20.75       31.75      9.60 o 
   0  10   0      186.99      197.59     25.12 o 
   1  10   0       91.23       73.63     10.96 o 
   2  10   0      177.16      198.13     22.91 o 
   3  10   0       14.90       12.60      9.92 o 
  -7   0   1      166.66      183.22     37.98 o 
  -5   0   1        6.13       12.18      3.94 o 
  -3   0   1     1084.75     1108.19     38.87 o 
  -1   0   1        4.93        0.75      2.69 o 
   1   0   1     3746.32     3405.68    121.11 o 
   3   0   1      875.04      792.45     20.62 o 
   5   0   1      357.53      364.57     19.58 o 
   7   0   1      325.88      398.83     40.52 o 
  -8   1   1       35.43       30.14      8.15 o 
  -7   1   1       25.33       25.85      6.24 o 
  -6   1   1        1.83        0.37      2.58 o 
  -5   1   1      887.24      857.65     22.60 o 
  -4   1   1      237.48      246.68      7.77 o 
  -3   1   1     4544.53     4502.12     87.58 o 
  -2   1   1      476.44      494.68     10.84 o 
  -1   1   1       26.42       18.49      1.75 o 
   1   1   1     1153.09     1043.45     34.36 o 
   2   1   1      570.78      522.71     11.43 o 
   3   1   1      300.47      290.55      7.87 o 
   4   1   1       47.77       50.06      3.01 o 
   5   1   1      130.80      108.84      6.07 o 
   6   1   1      306.58      300.90     17.71 o 
   7   1   1        1.58        7.59      4.47 o 
   8   1   1       20.39       21.92      6.90 o 
  -8   2   1        7.36        8.04     11.16 o 
  -7   2   1      557.24      607.80     27.31 o 
  -6   2   1        1.74        5.59      2.72 o 
  -5   2   1       11.80        8.12      2.52 o 
  -4   2   1       89.36       94.44      3.50 o 
  -3   2   1        1.34        4.36      1.67 o 
  -2   2   1        2.20        2.56      1.38 o 
  -1   2   1       25.18       15.51      1.27 o 
   0   2   1     3437.56     3201.94     77.91 o 
   1   2   1     1798.36     1693.71     38.80 o 
   2   2   1      157.68      151.97      5.12 o 
   3   2   1     2683.00     2790.30     60.21 o 
   4   2   1       88.61       79.24      4.82 o 
   5   2   1     1583.33     1602.53     49.39 o 
   6   2   1        5.93        2.78      2.57 o 
   7   2   1        3.85        0.37      4.95 o 
   8   2   1        6.43        7.09      8.01 o 
  -8   3   1       16.37       11.81      9.84 o 
  -7   3   1        2.24       -3.19      6.67 o 
  -6   3   1       81.21       86.05      5.89 o 
  -5   3   1      890.95      903.26     32.62 o 
  -4   3   1      373.76      333.25     10.21 o 
  -3   3   1     2677.73     2805.21     59.17 o 
  -2   3   1      199.30      176.19      5.64 o 
  -1   3   1     2204.46     2183.99     61.33 o 
   0   3   1       79.28       92.16      4.46 o 
   1   3   1      144.74      111.17      3.69 o 
   2   3   1      441.53      513.43     19.28 o 
   3   3   1      993.42      967.72     24.73 o 
   4   3   1      862.70      885.07     28.57 o 
   5   3   1      170.63      153.60      8.62 o 
   6   3   1       41.01       47.63      8.92 o 
   7   3   1       83.72       66.72     11.93 o 
   8   3   1        4.80       15.01      9.55 o 
  -8   4   1       78.41       75.19     15.59 o 
  -7   4   1        0.23        7.83      6.63 o 
  -6   4   1       55.13       51.32      5.96 o 
  -5   4   1       25.84       21.42      5.21 o 
  -4   4   1       23.53       25.42      2.90 o 
  -3   4   1       17.40       26.57      2.35 o 
  -2   4   1      131.37      156.73      5.73 o 
  -1   4   1       25.01       33.07      2.07 o 
   0   4   1        0.80        1.25      1.24 o 
   1   4   1       56.20       76.66      2.76 o 
   2   4   1     1511.63     1715.01     33.30 o 
   3   4   1       14.62        3.22      0.82 o 
   4   4   1       95.07      111.94      6.35 o 
   5   4   1      198.49      217.79     10.64 o 
   6   4   1      109.91       78.01      8.00 o 
   7   4   1      189.72      201.58     15.19 o 
   8   4   1       80.75       87.24     17.42 o 
  -7   5   1      280.75      304.70     20.15 o 
  -6   5   1        2.67        0.26      4.91 o 
  -5   5   1       46.15       54.68      4.48 o 
  -4   5   1      102.27      108.23      6.14 o 
  -3   5   1      780.07      790.50     22.15 o 
  -2   5   1       67.47       81.17     11.24 o 
  -1   5   1       80.59       74.14      5.52 o 
   0   5   1        3.73        6.85      1.57 o 
   1   5   1     2783.99     2823.12     63.37 o 
   2   5   1      201.79      246.97      6.71 o 
   3   5   1      423.61      409.11     10.76 o 
   4   5   1       27.41       15.06      2.41 o 
   5   5   1        0.94        3.53      3.50 o 
   6   5   1      110.60      106.24     11.18 o 
   7   5   1       59.13       60.53     14.15 o 
  -7   6   1       10.66       11.60      9.18 o 
  -6   6   1       53.67       65.83     11.98 o 
  -5   6   1      213.83      183.59      9.81 o 
  -4   6   1      385.59      426.79     16.59 o 
  -3   6   1       35.93       40.11      7.21 o 
  -2   6   1     1171.78     1273.89     38.37 o 
  -1   6   1      137.90      116.84      5.85 o 
   0   6   1       11.39       14.00      3.19 o 
   1   6   1       29.14       18.08      2.68 o 
   2   6   1       35.51       34.31      3.52 o 
   3   6   1      195.56      199.47     10.42 o 
   4   6   1      202.49      153.60     11.78 o 
   5   6   1        4.65        7.19     10.97 o 
   6   6   1       19.00        9.87      8.41 o 
   7   6   1      359.97      447.26     33.63 o 
  -6   7   1        3.97       22.45      9.90 o 
  -5   7   1        0.58        1.33      6.06 o 
  -4   7   1        0.43       -1.57      2.78 o 
  -3   7   1      190.36      176.30      8.66 o 
  -2   7   1       60.83       69.74      4.98 o 
  -1   7   1      128.19      143.35      9.78 o 
   0   7   1      245.45      230.98     11.69 o 
   1   7   1       13.70       11.00      2.02 o 
   2   7   1       69.96       69.86      4.29 o 
   3   7   1      119.27      120.56      6.90 o 
   4   7   1      227.31      235.70     16.89 o 
   5   7   1       52.43       55.81      9.23 o 
   6   7   1      146.19      202.19     21.97 o 
  -6   8   1       83.16       90.59     16.70 o 
  -5   8   1        9.03       20.27      7.82 o 
  -4   8   1      192.06      186.92     14.74 o 
  -3   8   1       14.15        4.99      7.89 o 
  -2   8   1      749.26      801.20     29.84 o 
  -1   8   1       48.63       50.88      6.34 o 
   0   8   1      209.85      185.89     11.00 o 
   1   8   1      588.02      633.45     32.25 o 
   2   8   1        7.18        5.74      2.39 o 
   3   8   1      253.96      283.26     20.26 o 
   4   8   1      199.18      207.22     15.39 o 
   5   8   1      807.51      876.02     45.48 o 
  -5   9   1      295.54      257.45     29.79 o 
  -4   9   1        0.55       -2.87      6.19 o 
  -3   9   1      300.75      307.24     22.66 o 
  -2   9   1      119.28       64.89     18.87 o 
  -1   9   1     1865.18     1923.48     88.63 o 
   0   9   1       45.15       45.14      6.58 o 
   1   9   1       36.34       32.97      5.17 o 
   2   9   1       48.71       43.65     11.08 o 
   3   9   1        8.40        5.11      4.40 o 
   4   9   1       96.68      117.10     12.28 o 
   5   9   1        1.87       -3.71     10.34 o 
  -3  10   1        0.61        1.32      8.59 o 
  -2  10   1       32.34       30.64     10.85 o 
  -1  10   1      119.02      142.57     19.55 o 
   0  10   1        1.10       -0.79      5.66 o 
   1  10   1      404.38      403.27     21.42 o 
   2  10   1        6.43       24.70      8.98 o 
   3  10   1      105.13       73.68     19.80 o 
   0  11   1      134.72      114.09     14.49 o 
  -8   0   2      588.96      627.85     43.80 o 
  -6   0   2     1575.64     1613.78     83.98 o 
  -4   0   2     2268.54     2397.85     74.28 o 
  -2   0   2     3573.75     3322.10    115.49 o 
   2   0   2      365.43      309.65     17.13 o 
   4   0   2       62.26       59.95      4.12 o 
   6   0   2     2733.52     3062.46    135.38 o 
   8   0   2      562.47      584.68     54.77 o 
  -8   1   2        1.13        0.98      6.62 o 
  -7   1   2      532.27      528.77     29.45 o 
  -6   1   2      909.34      903.77     32.08 o 
  -5   1   2       34.36       31.51      2.84 o 
  -4   1   2      211.85      202.62      7.90 o 
  -3   1   2      219.65      247.17      6.73 o 
  -2   1   2      315.55      283.24      6.81 o 
  -1   1   2     6344.74     6028.60    148.32 o 
   1   1   2     1362.96     1206.07     30.73 o 
   2   1   2     1966.19     1780.51     41.69 o 
   3   1   2       29.87       29.93      2.95 o 
   4   1   2      934.99      948.20     27.83 o 
   5   1   2      209.85      205.41     12.42 o 
   6   1   2      268.35      284.12     17.30 o 
   7   1   2      109.34      102.04     15.77 o 
   8   1   2      283.10      312.66     25.13 o 
  -8   2   2      244.75      213.87     25.56 o 
  -7   2   2       86.88       91.91     12.57 o 
  -6   2   2       53.68       46.59      5.30 o 
  -5   2   2        1.93       -1.82      1.82 o 
  -4   2   2      141.05      118.67      5.04 o 
  -3   2   2     1951.30     2161.40     43.82 o 
  -2   2   2      116.61      127.43      4.57 o 
  -1   2   2    10739.96    10613.12    257.06 o 
   0   2   2     1310.96     1214.48     30.44 o 
   1   2   2       90.78       75.20      2.75 o 
   2   2   2      143.03      153.86      4.79 o 
   3   2   2       39.04       54.67      3.45 o 
   4   2   2        0.85        0.49      1.93 o 
   5   2   2        9.84       10.06      3.22 o 
   6   2   2       21.00       26.43      4.39 o 
   7   2   2      245.55      224.72     15.22 o 
   8   2   2      123.19      125.78     15.78 o 
  -8   3   2       22.32       19.61     15.21 o 
  -7   3   2       24.21       19.63      8.94 o 
  -6   3   2        4.71        0.57      2.72 o 
  -5   3   2       23.87       26.91      3.16 o 
  -4   3   2      182.31      184.39      7.21 o 
  -3   3   2       72.59       97.58      4.17 o 
  -2   3   2      135.46      132.69      4.55 o 
  -1   3   2      613.11      559.44     12.97 o 
   0   3   2       35.50       50.77      2.22 o 
   1   3   2       12.50       18.68      1.24 o 
   2   3   2     5279.46     5362.95     95.93 o 
   3   3   2      301.70      355.43     10.68 o 
   4   3   2      215.76      174.56      7.19 o 
   5   3   2      328.45      285.99     15.25 o 
   6   3   2      668.00      625.33     46.99 o 
   7   3   2        1.67        8.86      5.62 o 
   8   3   2      147.16      144.00     18.06 o 
  -8   4   2        0.56       10.15     13.01 o 
  -7   4   2        1.85       -7.90      8.31 o 
  -6   4   2       32.77       36.39      7.15 o 
  -5   4   2       68.52       64.05      5.50 o 
  -4   4   2      487.26      507.69     18.89 o 
  -3   4   2      145.65      142.27      7.03 o 
  -2   4   2       26.29       16.80      1.93 o 
  -1   4   2      401.24      464.16     13.85 o 
   0   4   2      380.99      367.15     12.17 o 
   1   4   2      988.47     1017.58     25.80 o 
   2   4   2      110.28      115.57      6.36 o 
   3   4   2      215.64      202.44      6.88 o 
   4   4   2       40.88       45.70      5.73 o 
   5   4   2      156.37      116.66      7.87 o 
   6   4   2      172.87      171.14     11.35 o 
   7   4   2       84.09       76.31     10.06 o 
   8   4   2      472.27      505.46     76.43 o 
  -7   5   2      137.69      175.27     28.29 o 
  -6   5   2        3.12        4.90      5.42 o 
  -5   5   2       92.83       97.37      7.88 o 
  -4   5   2      457.02      478.58     16.79 o 
  -3   5   2        2.44        0.82      1.83 o 
  -2   5   2        1.18        3.65      3.60 o 
  -1   5   2       17.99       21.71      2.23 o 
   0   5   2      257.31      255.40      9.64 o 
   1   5   2      442.08      452.87     15.59 o 
   2   5   2     1439.46     1473.88     34.63 o 
   3   5   2      258.01      241.70      8.15 o 
   4   5   2       48.15       31.00      4.41 o 
   5   5   2      131.39      110.82      8.28 o 
   6   5   2      105.65      126.88     12.76 o 
   7   5   2      159.50      179.31     26.50 o 
  -7   6   2       84.23       72.39     12.13 o 
  -6   6   2      364.49      442.78     34.19 o 
  -5   6   2      372.07      318.75     19.00 o 
  -4   6   2      109.72       85.61     10.96 o 
  -3   6   2      153.84      162.92      9.00 o 
  -2   6   2      144.94      137.37      8.37 o 
  -1   6   2        5.14        2.00      1.05 o 
   0   6   2       53.65       54.74      5.26 o 
   1   6   2      492.80      500.15     17.22 o 
   2   6   2       57.97       50.13      2.99 o 
   3   6   2      153.01      147.98      6.08 o 
   4   6   2       17.92       23.92      3.44 o 
   5   6   2        0.24       -1.13      4.99 o 
   6   6   2       38.08       15.33      8.80 o 
   7   6   2       29.52       24.32     11.00 o 
  -6   7   2        6.39        0.01      9.96 o 
  -5   7   2       18.79       40.62      9.51 o 
  -4   7   2      271.08      249.95     14.16 o 
  -3   7   2      138.00      136.11      7.53 o 
  -2   7   2      363.23      379.32     18.81 o 
  -1   7   2        1.60        5.73      2.85 o 
   0   7   2      264.15      253.37     12.12 o 
   1   7   2      421.13      480.16     15.47 o 
   2   7   2      941.75     1028.01     33.53 o 
   3   7   2       25.11       25.51      4.41 o 
   4   7   2      384.84      404.60     20.84 o 
   5   7   2       59.26       40.73      9.42 o 
   6   7   2      218.78      231.47     18.47 o 
  -6   8   2      152.82      168.52     20.68 o 
  -5   8   2       90.81       62.60     16.27 o 
  -4   8   2      192.41      194.18     27.88 o 
  -3   8   2       28.10       18.59      4.63 o 
  -2   8   2      661.52      676.93     29.50 o 
  -1   8   2        1.57        1.02      3.22 o 
   0   8   2      202.85      224.01     15.12 o 
   1   8   2      465.39      507.12     20.96 o 
   2   8   2       31.05       28.40      4.13 o 
   3   8   2       93.85       97.91     17.29 o 
   4   8   2        2.67       -2.24      4.72 o 
   5   8   2       43.62       31.83      9.83 o 
  -5   9   2      143.02      119.56     20.17 o 
  -4   9   2       38.69       59.27     12.28 o 
  -3   9   2      107.57      125.11     11.60 o 
  -2   9   2       86.26       75.84      8.66 o 
  -1   9   2       82.43       84.57     10.43 o 
   0   9   2       71.42       68.37      7.62 o 
   1   9   2       24.43       21.26      8.11 o 
   2   9   2      245.52      240.19     13.33 o 
   3   9   2        0.11       -3.69      4.40 o 
   4   9   2        2.22       -0.77      6.26 o 
  -3  10   2        4.96       -1.72      8.06 o 
  -2  10   2        6.85        0.13      8.06 o 
  -1  10   2      337.83      341.69     22.88 o 
   0  10   2        3.35       -2.21      6.50 o 
   1  10   2      224.06      241.29     17.60 o 
   2  10   2       39.43       33.11     11.45 o 
   3  10   2       68.54       77.67     17.84 o 
   0  11   2     1017.73     1055.08     51.27 o 
  -7   0   3      857.14      886.13     74.05 o 
  -5   0   3       37.36       40.92      5.33 o 
  -3   0   3      126.48      107.51      9.87 o 
  -1   0   3     4157.10     3845.28    139.99 o 
   1   0   3       18.72       11.85      2.02 o 
   3   0   3      877.76      902.21     27.58 o 
   5   0   3     3988.77     3997.82    124.28 o 
   7   0   3      210.09      222.12     46.96 o 
  -8   1   3       18.84       13.05      6.93 o 
  -7   1   3      732.14      822.60     47.46 o 
  -6   1   3        0.47        0.68      3.05 o 
  -5   1   3        6.54        3.95      1.96 o 
  -4   1   3       25.43       32.10      2.35 o 
  -3   1   3        2.53        3.34      1.65 o 
  -2   1   3      821.49      834.30     22.94 o 
  -1   1   3      843.11      815.47     23.82 o 
   0   1   3     1034.27     1009.05     31.00 o 
   1   1   3      145.61      142.78      4.58 o 
   2   1   3      328.84      322.64      9.35 o 
   3   1   3     3250.96     3363.03     66.51 o 
   4   1   3        1.07        0.77      1.98 o 
   5   1   3     1027.70      985.32     30.44 o 
   6   1   3      218.80      212.77     13.28 o 
   7   1   3      607.39      688.36     35.23 o 
   8   1   3       22.39       19.78      7.76 o 
  -8   2   3        4.50        7.41      8.70 o 
  -7   2   3      120.00      137.73     15.82 o 
  -6   2   3        4.38       -0.86      3.25 o 
  -5   2   3      546.75      540.28     17.64 o 
  -4   2   3        1.57        2.06      2.19 o 
  -3   2   3     5910.57     6137.38    111.97 o 
  -2   2   3      486.88      507.31     13.34 o 
   0   2   3      217.71      248.14      6.89 o 
   1   2   3      893.93      828.38     19.41 o 
   2   2   3      272.47      303.05      9.48 o 
   3   2   3      105.77       83.65      3.14 o 
   4   2   3        6.26        3.78      2.45 o 
   5   2   3      437.35      413.48     15.05 o 
   6   2   3      162.39      181.93     11.37 o 
   7   2   3        8.94        5.73      5.65 o 
   8   2   3        1.05        1.50      7.94 o 
  -8   3   3       56.10       48.82     23.22 o 
  -7   3   3      389.96      451.96     28.94 o 
  -6   3   3       42.04       30.05      4.03 o 
  -5   3   3       51.78       57.84      4.63 o 
  -4   3   3        6.54        6.85      2.51 o 
  -3   3   3       44.60       61.55      3.56 o 
  -2   3   3      126.93      115.72      4.33 o 
  -1   3   3      563.51      517.63     13.79 o 
   0   3   3      329.06      340.62      8.65 o 
   1   3   3       89.34       89.19      3.76 o 
   2   3   3     1764.83     1856.31     42.22 o 
   3   3   3       19.87       11.42      2.04 o 
   4   3   3      143.47      173.82      8.41 o 
   5   3   3      925.82      976.30     32.45 o 
   6   3   3        0.61        0.32      4.39 o 
   7   3   3      108.27       93.51      9.54 o 
   8   3   3        0.64        1.83      8.72 o 
  -8   4   3      273.95      246.75     36.25 o 
  -7   4   3      683.72      723.58     49.59 o 
  -6   4   3      424.14      410.71     21.38 o 
  -5   4   3      242.33      243.05     12.92 o 
  -4   4   3      132.90      141.92      7.50 o 
  -3   4   3      263.61      236.94      8.07 o 
  -2   4   3      113.30      121.86      6.49 o 
  -1   4   3      719.56      679.47     21.21 o 
   0   4   3       67.22       70.95      2.58 o 
   1   4   3      607.87      581.54     14.80 o 
   2   4   3        5.89        8.65      1.63 o 
   3   4   3      782.66      753.06     16.53 o 
   4   4   3      198.81      215.78      8.28 o 
   5   4   3      803.48      725.25     28.68 o 
   6   4   3       83.27       86.08      9.42 o 
   7   4   3      236.51      229.24     18.89 o 
  -7   5   3      362.02      342.94     28.13 o 
  -6   5   3        0.36        2.27      4.54 o 
  -5   5   3     1382.34     1342.74     63.29 o 
  -4   5   3      119.31      106.16      6.35 o 
  -3   5   3      385.02      375.30     13.38 o 
  -2   5   3      222.73      201.38     11.23 o 
  -1   5   3      173.65      156.09      7.74 o 
   0   5   3       10.50        2.79      3.03 o 
   1   5   3      163.18      149.50      6.02 o 
   2   5   3      322.46      354.71     11.31 o 
   3   5   3       71.95       63.12      4.75 o 
   4   5   3      472.70      511.38     18.04 o 
   5   5   3       35.34       51.96      5.72 o 
   6   5   3       97.57       89.55     11.74 o 
   7   5   3      573.78      593.47     47.13 o 
  -7   6   3       15.97       17.92     10.26 o 
  -6   6   3       27.02       26.60     11.41 o 
  -5   6   3       32.78       50.37      6.88 o 
  -4   6   3       17.36       20.26      4.26 o 
  -3   6   3      616.25      569.41     24.39 o 
  -2   6   3       25.97       24.77      3.79 o 
  -1   6   3      538.76      552.59     13.71 o 
   0   6   3       36.85       37.35      2.72 o 
   1   6   3     3571.09     3890.41    112.86 o 
   2   6   3        0.92        2.83      1.43 o 
   3   6   3      382.49      420.74     15.59 o 
   4   6   3      354.82      345.89     16.34 o 
   5   6   3      138.08      146.89     18.88 o 
   6   6   3       37.11       33.98     13.30 o 
   7   6   3       25.67       10.53     15.46 o 
  -6   7   3       87.63       93.92     12.08 o 
  -5   7   3       23.89       24.28      7.11 o 
  -4   7   3      158.16      157.94     14.06 o 
  -3   7   3      272.89      244.43     12.47 o 
  -2   7   3     4584.47     4610.58    159.97 o 
  -1   7   3       49.69       56.48      5.31 o 
   0   7   3       62.91       60.31      7.00 o 
   1   7   3       12.24        5.56      3.02 o 
   2   7   3        4.22        2.74      2.00 o 
   3   7   3        0.03       -1.33      1.82 o 
   4   7   3        5.48       10.26      4.01 o 
   5   7   3      207.70      215.81     18.88 o 
   6   7   3       20.91        7.18     10.62 o 
  -6   8   3        1.34       14.23     11.41 o 
  -5   8   3       62.33       58.49     15.29 o 
  -4   8   3        9.67        9.45      5.09 o 
  -3   8   3      378.49      430.91     19.59 o 
  -2   8   3      110.01      106.93      6.88 o 
  -1   8   3      243.36      263.66     13.64 o 
   0   8   3      100.83       82.77     12.33 o 
   1   8   3       53.54       55.45      4.48 o 
   2   8   3        8.89        7.26      4.11 o 
   3   8   3      177.25      212.39     15.19 o 
   4   8   3      688.90      686.83     41.56 o 
   5   8   3        3.07       10.98      8.21 o 
  -5   9   3      117.93       92.28     13.98 o 
  -4   9   3        7.51        4.43      7.10 o 
  -3   9   3        3.74        6.39      4.65 o 
  -2   9   3      193.32      196.45     16.66 o 
  -1   9   3      273.32      291.92     39.88 o 
   0   9   3      124.59      125.70     11.04 o 
   1   9   3      212.15      223.35     19.14 o 
   2   9   3        0.41        4.95      3.41 o 
   3   9   3      453.70      522.16     29.97 o 
   4   9   3      580.24      584.83     55.15 o 
  -3  10   3      314.35      320.10     28.74 o 
  -2  10   3        1.38        2.30     12.81 o 
  -1  10   3      151.55      131.58     18.29 o 
   0  10   3       19.95       13.99      5.79 o 
   1  10   3       94.08       81.33     10.12 o 
   2  10   3       31.44       16.89      9.73 o 
   3  10   3      142.39      135.73     45.07 o 
   0  11   3      733.49      920.09     68.66 o 
  -8   0   4       34.67       45.86     12.29 o 
  -6   0   4        5.18       -2.23      4.67 o 
  -4   0   4      287.22      280.14     16.93 o 
  -2   0   4     1726.48     1608.81     47.05 o 
   0   0   4      714.37      674.13     45.94 o 
   2   0   4     3057.71     3031.22    140.09 o 
   4   0   4     1660.39     1559.37     45.56 o 
   6   0   4     1671.15     1489.06    149.65 o 
   8   0   4      197.12      298.76     37.52 o 
  -8   1   4      102.78      136.03     11.67 o 
  -7   1   4      341.34      363.48     22.76 o 
  -6   1   4      765.28      749.11     25.98 o 
  -5   1   4       17.42       19.13      3.16 o 
  -4   1   4     4686.48     4984.95     98.62 o 
  -3   1   4       81.93      100.18      4.60 o 
  -2   1   4      131.62      151.99      5.20 o 
  -1   1   4     3055.22     2905.19     83.20 o 
   0   1   4      158.92      164.42      6.88 o 
   1   1   4      962.82      895.71     34.68 o 
   2   1   4     1931.34     2081.65     58.70 o 
   3   1   4     1917.97     2063.87     51.23 o 
   4   1   4       36.53       43.22      3.78 o 
   5   1   4      287.08      268.33      9.84 o 
   6   1   4       59.28       51.50      4.79 o 
   7   1   4       18.65       20.63      7.41 o 
   8   1   4       56.97       80.84     11.60 o 
  -8   2   4       66.98       80.25     15.72 o 
  -7   2   4       12.68        7.95      6.21 o 
  -6   2   4        5.72        6.53      3.37 o 
  -5   2   4       19.94        8.33      2.32 o 
  -4   2   4       84.63       80.98      5.22 o 
  -3   2   4      310.78      344.98     13.65 o 
  -2   2   4       14.21       14.04      2.16 o 
  -1   2   4    11620.81    11409.49    313.84 o 
   0   2   4     2971.90     3015.66     69.08 o 
   1   2   4      163.86      170.87      5.10 o 
   2   2   4      294.58      246.00      7.17 o 
   3   2   4       37.50       49.05      4.36 o 
   4   2   4      898.18      843.51     20.56 o 
   5   2   4       12.59       12.96      3.27 o 
   6   2   4      176.68      169.13     10.00 o 
   7   2   4        8.55        9.82      4.26 o 
   8   2   4      219.74      209.51     23.40 o 
  -8   3   4       28.45       21.59      9.67 o 
  -7   3   4      249.19      270.17     23.64 o 
  -6   3   4      337.37      320.41     17.55 o 
  -5   3   4      172.75      139.74     11.49 o 
  -4   3   4      874.35      824.35     19.82 o 
  -3   3   4      181.11      176.06      7.14 o 
  -2   3   4     1145.03     1070.81     22.75 o 
  -1   3   4     2080.06     2321.49     44.98 o 
   0   3   4     7502.36     7605.43    165.46 o 
   1   3   4       30.46       27.51      1.53 o 
   2   3   4      314.48      300.25      8.02 o 
   3   3   4      161.56      157.66      7.69 o 
   4   3   4      117.35      119.30      6.46 o 
   5   3   4      408.82      467.13     19.54 o 
   6   3   4      182.07      185.73     13.62 o 
   7   3   4        0.54        8.15      5.89 o 
   8   3   4        6.84        6.03     11.61 o 
  -8   4   4      177.73      153.32     23.63 o 
  -7   4   4      335.34      382.97     37.08 o 
  -6   4   4      341.20      346.10     18.53 o 
  -5   4   4        1.04       -1.27      2.81 o 
  -4   4   4      163.69      159.72      8.20 o 
  -3   4   4      102.42       95.25      4.34 o 
  -2   4   4        6.86        8.46      1.75 o 
  -1   4   4       53.98       65.28      4.29 o 
   0   4   4      366.38      342.45      8.46 o 
   1   4   4        8.31        4.97      1.12 o 
   2   4   4     1389.95     1622.25     43.80 o 
   3   4   4        0.18        0.08      1.87 o 
   4   4   4      685.88      673.18     19.30 o 
   5   4   4       79.90       70.15      7.56 o 
   6   4   4      591.64      634.88     36.27 o 
   7   4   4       32.29       35.10      9.12 o 
  -7   5   4        0.75        5.07     11.92 o 
  -6   5   4      221.76      234.81     16.65 o 
  -5   5   4        0.94        2.04      3.13 o 
  -4   5   4      290.57      258.53     12.52 o 
  -3   5   4      201.60      199.70     10.60 o 
  -2   5   4      671.64      673.75     20.14 o 
  -1   5   4      183.01      189.70      7.76 o 
   0   5   4      462.54      456.10     12.73 o 
   1   5   4       26.60       32.98      2.22 o 
   2   5   4      180.57      158.13      6.87 o 
   3   5   4       65.35       83.33      4.39 o 
   4   5   4      608.10      600.06     22.15 o 
   5   5   4       13.76       17.69      4.83 o 
   6   5   4       81.47       74.97      9.99 o 
   7   5   4       17.97       16.43      9.67 o 
  -7   6   4       24.30       24.77     15.00 o 
  -6   6   4       27.04       32.64      9.86 o 
  -5   6   4        0.13       -4.52      6.91 o 
  -4   6   4      131.90      147.06      8.56 o 
  -3   6   4       73.62       76.11      7.38 o 
  -2   6   4       23.72       22.19      3.02 o 
  -1   6   4      391.01      394.63     15.12 o 
   0   6   4      123.80      124.34      8.02 o 
   1   6   4       96.78       92.21      6.24 o 
   2   6   4      114.57      113.95      5.15 o 
   3   6   4       10.27       14.08      2.74 o 
   4   6   4      521.81      535.16     23.36 o 
   5   6   4       90.11       68.94     14.39 o 
   6   6   4      216.11      254.58     33.96 o 
   7   6   4       55.86       69.32     15.55 o 
  -6   7   4      108.25      119.43     13.99 o 
  -5   7   4        4.35        9.97      8.29 o 
  -4   7   4      241.99      252.04     17.06 o 
  -3   7   4        2.87        4.34      2.60 o 
  -2   7   4     2025.13     2121.75     68.43 o 
  -1   7   4       12.12        9.83      1.84 o 
   0   7   4      162.47      140.77      8.35 o 
   1   7   4        1.90        0.44      3.25 o 
   2   7   4        5.41        7.83      3.40 o 
   3   7   4       78.88       79.25      5.87 o 
   4   7   4       13.40        6.35      5.26 o 
   5   7   4      139.03      139.72     15.87 o 
   6   7   4        5.47       10.52      9.56 o 
  -6   8   4        4.43        6.95      9.64 o 
  -5   8   4      353.16      364.29     27.18 o 
  -4   8   4        1.18        0.85      5.28 o 
  -3   8   4        0.17        4.08      2.31 o 
  -2   8   4       65.44       61.61      4.32 o 
  -1   8   4        2.11       -0.07      4.50 o 
   0   8   4       19.59       15.18      4.32 o 
   1   8   4       20.98       18.24      4.40 o 
   2   8   4      127.52      130.34      9.52 o 
   3   8   4       81.66       87.57     12.83 o 
   4   8   4       29.72       51.70     20.21 o 
   5   8   4       76.71       73.45     14.19 o 
  -5   9   4       13.10        8.60      7.87 o 
  -4   9   4       22.95       31.05      9.67 o 
  -3   9   4      103.99       80.32     14.15 o 
  -2   9   4      460.51      449.59     20.85 o 
  -1   9   4       37.80       31.74      6.99 o 
   0   9   4        6.76        0.80      4.80 o 
   1   9   4       46.16       39.48      7.18 o 
   2   9   4       40.28       41.41      7.29 o 
   3   9   4      157.70      178.40     11.61 o 
   4   9   4      205.52      194.00     17.97 o 
  -3  10   4      227.29      200.13     24.71 o 
  -2  10   4       25.42       11.67      7.93 o 
  -1  10   4        0.05        6.78      6.30 o 
   0  10   4      430.90      454.61     26.04 o 
   1  10   4      156.88      156.32     15.02 o 
   2  10   4      301.66      282.11     33.73 o 
   3  10   4        4.57        2.66      5.58 o 
  -7   0   5       17.17       21.18      9.58 o 
  -5   0   5        7.31       15.43      3.59 o 
  -3   0   5       48.67       42.38      4.33 o 
  -1   0   5     6959.66     6579.39    383.55 o 
   1   0   5      323.43      249.60     17.20 o 
   3   0   5        0.08        0.27      2.11 o 
   5   0   5        6.03        4.07      2.47 o 
   7   0   5      188.12      227.96     18.50 o 
  -8   1   5       52.48       23.73     12.30 o 
  -7   1   5      445.66      420.35     23.69 o 
  -6   1   5        2.76       -0.74      3.09 o 
  -5   1   5      167.34      167.28      6.49 o 
  -4   1   5       57.20       76.47      4.12 o 
  -3   1   5      164.44      127.09      5.15 o 
  -2   1   5      364.92      404.52     12.21 o 
  -1   1   5    10749.23    10117.75    275.40 o 
   0   1   5      269.08      263.34     10.23 o 
   1   1   5     4123.97     3686.43    119.92 o 
   2   1   5        4.29        2.11      1.70 o 
   3   1   5      148.89      113.97      5.29 o 
   4   1   5       31.36       28.27      2.83 o 
   5   1   5      410.55      381.41     13.23 o 
   6   1   5        2.45        6.71      3.69 o 
   7   1   5      191.84      191.93     14.28 o 
   8   1   5        9.32       20.56      9.37 o 
  -8   2   5        0.04        4.75      9.03 o 
  -7   2   5       99.93      145.24     13.70 o 
  -6   2   5      105.69       92.29      6.86 o 
  -5   2   5      552.13      568.24     19.02 o 
  -4   2   5       11.47       14.70      2.95 o 
  -3   2   5      164.73      130.82      5.71 o 
  -2   2   5       25.08       18.53      2.12 o 
  -1   2   5      124.50      147.97      5.78 o 
   0   2   5      549.27      496.31     14.21 o 
   1   2   5      101.13      100.58      3.12 o 
   2   2   5      995.09     1116.33     30.80 o 
   3   2   5      278.47      294.14     13.01 o 
   4   2   5      121.02      118.05      4.64 o 
   5   2   5     1848.72     1950.93     48.66 o 
   6   2   5      213.82      250.82     19.47 o 
   7   2   5      464.29      542.52     30.82 o 
   8   2   5        0.36       -2.69      8.75 o 
  -8   3   5      237.65      226.35     21.01 o 
  -7   3   5      203.31      188.73     20.49 o 
  -6   3   5       24.75       19.78      4.52 o 
  -5   3   5      111.37      118.43      7.07 o 
  -4   3   5        3.59        4.69      2.30 o 
  -3   3   5       11.66       13.69      2.17 o 
  -2   3   5     1240.36     1359.68     29.52 o 
  -1   3   5     2318.93     2173.16     56.19 o 
   0   3   5      525.27      599.81     14.10 o 
   1   3   5      372.97      330.44      7.68 o 
   2   3   5       38.51       46.93      4.38 o 
   3   3   5       20.50       36.63      2.84 o 
   4   3   5      147.63      138.54      6.51 o 
   5   3   5        7.94        8.16      2.70 o 
   6   3   5      100.53       78.61      7.81 o 
   7   3   5      315.48      341.59     23.62 o 
   8   3   5       60.62       24.24     19.85 o 
  -8   4   5       43.42       45.34     14.25 o 
  -7   4   5      172.27      203.35     17.49 o 
  -6   4   5       90.57       90.46      8.55 o 
  -5   4   5      366.67      375.42     16.04 o 
  -4   4   5      123.95      120.75      6.21 o 
  -3   4   5      127.76      117.46      6.24 o 
  -2   4   5     1937.28     1977.55     40.31 o 
  -1   4   5      197.36      222.48      7.31 o 
   0   4   5     1858.07     2053.10     47.98 o 
   1   4   5      350.53      366.81      8.09 o 
   2   4   5      286.30      286.15      9.31 o 
   3   4   5      234.35      266.83     11.77 o 
   4   4   5       74.69       71.48      5.29 o 
   5   4   5       88.11       94.83      6.52 o 
   6   4   5       62.66       58.02      8.60 o 
   7   4   5      166.43      162.24     13.81 o 
  -7   5   5        7.60        6.60      8.53 o 
  -6   5   5      175.53      210.07     14.08 o 
  -5   5   5      123.43      120.06      8.80 o 
  -4   5   5       24.44       25.05      4.16 o 
  -3   5   5       37.61       31.44      3.06 o 
  -2   5   5      110.35      118.56      4.94 o 
  -1   5   5      158.91      138.28      5.06 o 
   0   5   5      373.85      410.95     10.73 o 
   1   5   5     3764.55     3999.99    105.60 o 
   2   5   5       90.83       99.80      5.58 o 
   3   5   5     1039.20     1032.22     34.42 o 
   4   5   5       15.30        7.09      3.29 o 
   5   5   5      489.60      537.26     29.95 o 
   6   5   5      103.15      114.96     15.74 o 
   7   5   5        0.71        8.20     15.90 o 
  -7   6   5      324.74      361.45     31.81 o 
  -6   6   5       34.49       54.57     14.97 o 
  -5   6   5      522.28      564.16     27.33 o 
  -4   6   5       19.81       16.94      3.75 o 
  -3   6   5     1108.26     1162.43     45.33 o 
  -2   6   5        1.59       -0.22      2.29 o 
  -1   6   5      515.09      497.88     18.51 o 
   0   6   5       68.17       72.17      5.96 o 
   1   6   5       55.31       55.09      4.32 o 
   2   6   5        1.49        2.17      1.65 o 
   3   6   5       73.34       62.74      4.30 o 
   4   6   5      574.07      583.68     26.65 o 
   5   6   5      154.46      143.04     15.79 o 
   6   6   5      105.65      120.54     15.29 o 
  -6   7   5       31.71       32.50     10.85 o 
  -5   7   5      229.49      260.30     21.37 o 
  -4   7   5       14.65       18.71      5.52 o 
  -3   7   5      107.50      100.79      7.86 o 
  -2   7   5      524.17      539.56     20.84 o 
  -1   7   5      147.10      135.40      8.42 o 
   0   7   5        0.33       -1.87      1.87 o 
   1   7   5     1006.44     1061.08     45.80 o 
   2   7   5       58.77       56.71      5.12 o 
   3   7   5      104.91       93.94     10.02 o 
   4   7   5      376.34      363.94     24.46 o 
   5   7   5      150.19      161.22     16.23 o 
   6   7   5       74.39       77.44     13.77 o 
  -6   8   5      155.77      118.73     25.10 o 
  -5   8   5      128.38      166.43     16.92 o 
  -4   8   5       53.59       47.65      9.14 o 
  -3   8   5      177.91      144.63     12.99 o 
  -2   8   5      257.47      265.81     16.38 o 
  -1   8   5        2.05       -1.48      3.70 o 
   0   8   5       74.61       80.27      4.93 o 
   1   8   5        0.10        2.00      2.24 o 
   2   8   5       32.66       34.52     10.18 o 
   3   8   5       19.53       11.22      4.04 o 
   4   8   5      219.29      198.80     20.56 o 
   5   8   5       57.52       51.92     13.31 o 
  -5   9   5       27.06       17.63     10.00 o 
  -4   9   5       19.23       17.33      6.10 o 
  -3   9   5      619.06      609.13     50.91 o 
  -2   9   5      134.65      136.63     13.96 o 
  -1   9   5      142.99      139.99     15.30 o 
   0   9   5       18.41       18.27      5.46 o 
   1   9   5      582.44      593.90     29.31 o 
   2   9   5        0.00        3.04      4.63 o 
   3   9   5      301.55      319.54     27.61 o 
   4   9   5       25.83       15.67      7.80 o 
  -3  10   5       12.80       14.40      8.61 o 
  -2  10   5        3.77        1.16      9.48 o 
  -1  10   5        6.04       12.24      6.30 o 
   0  10   5      633.06      603.67     31.77 o 
   1  10   5      116.28       99.27     11.98 o 
   2  10   5       11.33       21.22      9.00 o 
   3  10   5      163.02      141.91     17.18 o 
  -8   0   6       11.39       11.19     12.14 o 
  -6   0   6      318.94      332.68     23.09 o 
  -4   0   6     9628.92    10018.42    282.39 o 
  -2   0   6     1830.83     1735.51     70.40 o 
   0   0   6      152.58      117.70      7.47 o 
   2   0   6       22.47       37.41      4.60 o 
   4   0   6      145.10      119.61      6.02 o 
   6   0   6        2.03       -4.41      6.27 o 
   8   0   6      100.23       85.17     17.47 o 
  -8   1   6      111.84      124.09     12.68 o 
  -7   1   6        4.86        0.91      6.51 o 
  -6   1   6        1.45        1.20      3.56 o 
  -5   1   6       42.39       35.85      3.61 o 
  -4   1   6        8.14       11.65      2.40 o 
  -3   1   6        0.01        1.79      2.07 o 
  -2   1   6        0.17        1.98      1.81 o 
  -1   1   6     4419.78     4549.35    145.35 o 
   0   1   6       76.73       71.41      4.10 o 
   1   1   6       89.39       87.96      8.20 o 
   2   1   6     3318.06     3512.58    118.65 o 
   3   1   6      215.44      254.51      7.35 o 
   4   1   6      445.06      481.39     12.27 o 
   5   1   6      602.69      606.71     22.16 o 
   6   1   6      127.68      109.91      7.24 o 
   7   1   6        0.01        9.62      6.55 o 
   8   1   6      367.78      388.38     35.38 o 
  -8   2   6      184.00      227.12     22.38 o 
  -7   2   6      663.73      629.65     49.41 o 
  -6   2   6      172.77      171.95     12.17 o 
  -5   2   6      123.42      153.14      9.27 o 
  -4   2   6      455.10      435.80     16.00 o 
  -3   2   6      261.65      261.27      8.77 o 
  -2   2   6      709.30      603.77     16.90 o 
  -1   2   6      119.75      145.18      8.47 o 
   0   2   6      899.15      871.54     32.46 o 
   1   2   6        1.22        0.04      1.06 o 
   2   2   6     2654.51     2661.69     71.16 o 
   3   2   6      175.42      241.31      7.59 o 
   4   2   6     1643.91     1665.27     44.71 o 
   5   2   6     1852.56     1853.04     62.80 o 
   6   2   6      370.84      337.85     17.49 o 
   7   2   6       41.80       46.76      7.24 o 
   8   2   6       51.71       34.20     11.67 o 
  -8   3   6      993.51     1011.94     53.54 o 
  -7   3   6       30.47       18.90      8.90 o 
  -6   3   6      302.91      287.85     16.84 o 
  -5   3   6       55.84       51.16      4.65 o 
  -4   3   6      104.98       88.24      5.19 o 
  -3   3   6      580.02      594.01     18.98 o 
  -2   3   6       76.24       74.90      4.05 o 
  -1   3   6        8.39       21.38      2.12 o 
   0   3   6      697.87      710.08     15.82 o 
   1   3   6      113.44      120.16      5.05 o 
   2   3   6      651.28      671.71     14.38 o 
   3   3   6      970.70     1043.18     29.24 o 
   4   3   6     1049.33     1035.07     28.91 o 
   5   3   6        1.98        3.95      2.56 o 
   6   3   6     1299.23     1224.74     63.45 o 
   7   3   6       39.28       51.67      8.30 o 
  -8   4   6       13.04       -9.90     11.76 o 
  -7   4   6        0.60        8.41      8.24 o 
  -6   4   6      544.53      498.73     48.51 o 
  -5   4   6        1.07        2.83      3.64 o 
  -4   4   6     1543.16     1511.71     44.17 o 
  -3   4   6       82.38       81.02      4.13 o 
  -2   4   6     9985.31    10443.09    194.74 o 
  -1   4   6      122.00      111.22      4.89 o 
   0   4   6     4690.28     5137.14    106.10 o 
   1   4   6        0.51        1.18      1.34 o 
   2   4   6     1196.85     1266.13     40.73 o 
   3   4   6      152.18      161.24      9.39 o 
   4   4   6      557.43      520.32     17.87 o 
   5   4   6      102.38       86.87      8.48 o 
   6   4   6        0.05       -0.08      5.65 o 
   7   4   6        2.25       -7.17      7.17 o 
  -7   5   6       10.20       17.86     10.62 o 
  -6   5   6       58.99      347.86    197.76 o 
  -5   5   6       50.03       53.59      5.38 o 
  -4   5   6      228.07      213.96     11.17 o 
  -3   5   6     2606.40     2731.79     69.37 o 
  -2   5   6      235.18      273.22      9.47 o 
  -1   5   6       35.73       38.92      2.74 o 
   0   5   6       69.18       67.61      3.24 o 
   1   5   6      685.99      725.51     19.17 o 
   2   5   6       13.38       20.18      4.38 o 
   3   5   6       62.45       69.39      7.04 o 
   4   5   6      851.64      888.51     34.51 o 
   5   5   6       62.84       41.14      6.49 o 
   6   5   6      284.91      282.93     22.37 o 
   7   5   6       31.42       16.00      8.86 o 
  -7   6   6        1.12        0.92     12.15 o 
  -6   6   6       16.19       29.67      8.45 o 
  -5   6   6       37.60       58.36      7.56 o 
  -4   6   6      157.82      172.54     10.05 o 
  -3   6   6      275.64      288.25     15.87 o 
  -2   6   6      505.64      499.60     16.72 o 
  -1   6   6       61.88       65.46      4.17 o 
   0   6   6      170.46      168.19      5.80 o 
   1   6   6        5.83       12.44      1.60 o 
   2   6   6      341.79      357.65     16.52 o 
   3   6   6       43.01       46.52      4.48 o 
   4   6   6      184.44      151.12     15.23 o 
   5   6   6       97.23       86.82     16.81 o 
   6   6   6      288.69      274.48     23.78 o 
  -6   7   6      559.93      581.84     42.85 o 
  -5   7   6      140.41      143.59     13.69 o 
  -4   7   6       13.10        5.73      5.58 o 
  -3   7   6      303.98      301.91     14.40 o 
  -2   7   6      125.22      119.69      7.26 o 
  -1   7   6       38.88       37.91      2.60 o 
   0   7   6       75.41       69.58      6.59 o 
   1   7   6      215.58      226.56     10.95 o 
   2   7   6      202.75      195.01      9.51 o 
   3   7   6      878.99      954.82     39.29 o 
   4   7   6      467.05      485.09     27.82 o 
   5   7   6        7.07        9.99      7.79 o 
   6   7   6      316.04      313.50     26.35 o 
  -5   8   6        1.43       -8.33      8.33 o 
  -4   8   6       66.96       81.88      8.94 o 
  -3   8   6       16.47        3.13      5.01 o 
  -2   8   6      833.73      863.10     40.74 o 
  -1   8   6        1.08        2.37      3.75 o 
   0   8   6      338.44      392.99     19.55 o 
   1   8   6       91.95       93.34      6.69 o 
   2   8   6      176.90      180.47     12.88 o 
   3   8   6      284.87      272.11     18.65 o 
   4   8   6      131.86      142.95     15.46 o 
   5   8   6       13.08       28.40     10.91 o 
  -4   9   6        1.82        6.45      7.47 o 
  -3   9   6      704.14      726.00     74.15 o 
  -2   9   6        0.03        6.51      7.99 o 
  -1   9   6        3.97       14.48      6.90 o 
   0   9   6      131.96      124.62     11.55 o 
   1   9   6        6.19        8.65      7.18 o 
   2   9   6        2.34       -1.86      7.70 o 
   3   9   6       43.95       28.61      9.44 o 
   4   9   6       49.15       41.80      9.76 o 
  -3  10   6        1.34       -8.31      8.31 o 
  -2  10   6       51.77       27.55     11.41 o 
  -1  10   6        0.01        0.83      6.13 o 
   0  10   6        0.31       -3.12      8.84 o 
   1  10   6        8.65       16.51      8.21 o 
   2  10   6        4.00       17.96     12.42 o 
  -7   0   7        0.44        7.71      9.11 o 
  -5   0   7        2.50        3.18      3.84 o 
  -3   0   7        0.11        8.23      4.55 o 
  -1   0   7     1597.31     1652.74     98.53 o 
   1   0   7       38.15       12.99      5.07 o 
   3   0   7     1517.89     1552.05     48.10 o 
   5   0   7       40.74       37.46      6.61 o 
   7   0   7      238.68      252.89     29.13 o 
  -8   1   7        2.90       -2.92      9.05 o 
  -7   1   7      292.34      361.78     25.20 o 
  -6   1   7        0.09       -4.15      4.15 o 
  -5   1   7     1413.07     1437.30     41.20 o 
  -4   1   7       22.90       27.13      3.79 o 
  -3   1   7      429.65      419.91     12.68 o 
  -2   1   7       71.62       61.41      5.42 o 
  -1   1   7     2986.34     3125.13    105.57 o 
   0   1   7      125.31      137.85      6.29 o 
   1   1   7     2114.92     2245.74     87.87 o 
   2   1   7      434.52      471.63     15.69 o 
   3   1   7       14.47        9.44      2.64 o 
   4   1   7      123.26      129.41      4.38 o 
   5   1   7      527.33      501.78     20.62 o 
   6   1   7        8.08        3.89      3.05 o 
   7   1   7       48.03       46.83      8.68 o 
   8   1   7       32.10       27.50     10.18 o 
  -8   2   7      117.78      140.96     21.09 o 
  -7   2   7      146.30      110.02     24.71 o 
  -6   2   7       15.94       17.11      3.91 o 
  -5   2   7        2.15       -3.03      3.40 o 
  -4   2   7        1.33        0.69      2.51 o 
  -3   2   7      208.32      205.67      8.11 o 
  -2   2   7     1185.98     1138.92     26.55 o 
  -1   2   7      148.01      136.85      5.53 o 
   0   2   7        5.24        8.35      1.63 o 
   1   2   7     1800.02     1826.96     53.42 o 
   2   2   7      144.47      155.49      6.13 o 
   3   2   7      506.44      499.38     12.69 o 
   4   2   7      307.68      292.35      9.74 o 
   5   2   7       74.59       67.88      6.54 o 
   6   2   7       34.54       31.25      4.78 o 
   7   2   7      264.25      258.21     28.30 o 
  -8   3   7       86.53       71.33     18.82 o 
  -7   3   7       98.30      118.95     15.50 o 
  -6   3   7      100.44       95.37     10.39 o 
  -5   3   7      806.76      833.64     31.90 o 
  -4   3   7      210.80      194.80      8.48 o 
  -3   3   7        5.16       10.99      2.69 o 
  -2   3   7      477.77      522.06     18.59 o 
  -1   3   7      359.84      379.17      9.41 o 
   0   3   7       11.35        7.22      1.44 o 
   1   3   7      214.88      221.02      8.11 o 
   2   3   7       75.13       72.25      2.93 o 
   3   3   7      307.73      316.51     13.46 o 
   4   3   7      224.22      221.91      9.90 o 
   5   3   7       36.66       22.91      3.29 o 
   6   3   7        2.10        1.91      3.55 o 
   7   3   7       31.61       35.20      8.26 o 
  -8   4   7       38.18       37.01     15.18 o 
  -7   4   7       28.91       29.78     10.40 o 
  -6   4   7       55.16       43.06      7.03 o 
  -5   4   7       16.40       19.28      4.15 o 
  -4   4   7       76.26       69.92      5.19 o 
  -3   4   7       40.04       33.97      4.07 o 
  -2   4   7     6152.14     6495.76    140.88 o 
  -1   4   7      139.18      165.43      5.07 o 
   0   4   7      339.76      391.27      8.77 o 
   1   4   7      684.04      639.84     16.53 o 
   2   4   7        8.37        4.48      2.66 o 
   3   4   7     1573.23     1532.75     59.16 o 
   4   4   7       39.35       39.30      5.28 o 
   5   4   7      283.39      297.21     22.63 o 
   6   4   7        0.02        1.13      5.74 o 
   7   4   7      166.23      135.74     13.37 o 
  -7   5   7      395.12      484.57     59.21 o 
  -6   5   7       14.39       23.43      8.11 o 
  -5   5   7      338.01      311.61     22.34 o 
  -4   5   7       13.09       14.44      3.66 o 
  -3   5   7     4224.91     4267.38    102.65 o 
  -2   5   7      490.75      522.31     16.19 o 
  -1   5   7      461.79      400.61     13.54 o 
   0   5   7      199.80      210.55      6.94 o 
   1   5   7      112.66      119.94      4.53 o 
   2   5   7       96.89       98.05     11.13 o 
   3   5   7       29.63       35.41      4.71 o 
   4   5   7      248.43      239.62     19.88 o 
   5   5   7        0.02       -0.64      5.57 o 
   6   5   7        1.45       -1.40      6.93 o 
   7   5   7       84.78       72.33     13.87 o 
  -7   6   7        8.16       10.70     13.42 o 
  -6   6   7        5.95       27.67     10.38 o 
  -5   6   7       53.19       55.94     12.31 o 
  -4   6   7      218.09      218.68     10.62 o 
  -3   6   7        1.60       -1.01      2.59 o 
  -2   6   7       13.25       13.28      2.68 o 
  -1   6   7      218.12      220.02      9.33 o 
   0   6   7        0.39        0.13      1.39 o 
   1   6   7      881.18      929.83     28.44 o 
   2   6   7        1.12        2.49      2.39 o 
   3   6   7     1237.93     1255.51     55.84 o 
   4   6   7      165.73      161.27     10.48 o 
   5   6   7      528.68      600.87     34.00 o 
   6   6   7        1.23       -7.95      7.95 o 
  -6   7   7        8.50       15.73     11.43 o 
  -5   7   7       39.13       55.81     10.23 o 
  -4   7   7        0.25       -0.69      5.00 o 
  -3   7   7      933.40      922.51     43.79 o 
  -2   7   7        1.74        2.88      1.96 o 
  -1   7   7      113.95      110.45      5.50 o 
   0   7   7       14.79       19.79      2.40 o 
   1   7   7       37.55       47.09      3.94 o 
   2   7   7       31.67       33.47      5.15 o 
   3   7   7      819.68      850.41     76.25 o 
   4   7   7      553.53      609.55     38.81 o 
   5   7   7        2.05       -5.42     11.02 o 
   6   7   7       35.18       35.76     10.89 o 
  -5   8   7       38.35       41.71     10.18 o 
  -4   8   7       20.44       17.47      6.22 o 
  -3   8   7        0.70        2.96      4.80 o 
  -2   8   7        0.19       -0.09      2.39 o 
  -1   8   7       79.51       83.25      6.39 o 
   0   8   7      376.40      395.31     23.48 o 
   1   8   7      272.84      267.18     14.14 o 
   2   8   7      104.44       85.20     12.06 o 
   3   8   7        7.04        8.13      5.20 o 
   4   8   7       69.74       64.37     11.92 o 
   5   8   7       67.20       94.63     17.47 o 
  -4   9   7       19.03       12.08      8.22 o 
  -3   9   7       49.33       64.05      8.99 o 
  -2   9   7       33.35       19.30      8.60 o 
  -1   9   7       19.16       14.68      6.52 o 
   0   9   7        0.02        7.99      5.51 o 
   1   9   7        1.68        1.83      3.17 o 
   2   9   7       29.15       44.59      6.77 o 
   3   9   7       41.38       24.79      8.25 o 
   4   9   7       44.24       22.42     10.60 o 
  -3  10   7       31.92       23.73     10.99 o 
  -2  10   7      160.40      142.73     22.36 o 
  -1  10   7        0.75        6.21      7.28 o 
   0  10   7      160.23      178.20     13.93 o 
   1  10   7      128.36      134.94     13.11 o 
   2  10   7       58.48       74.48     17.20 o 
  -8   0   8       54.34       21.29     24.99 o 
  -6   0   8      147.14      103.93     11.78 o 
  -4   0   8       31.19       53.92     12.64 o 
  -2   0   8      156.29      163.73     10.34 o 
   0   0   8        4.65        7.63      3.73 o 
   2   0   8     2055.17     2168.44     82.70 o 
   4   0   8     1182.22     1209.19     56.18 o 
   6   0   8      496.24      477.22     36.59 o 
  -8   1   8       53.49       55.08     11.56 o 
  -7   1   8       50.75       47.66      9.82 o 
  -6   1   8       25.01       21.13      6.19 o 
  -5   1   8      188.36      189.68     11.29 o 
  -4   1   8       16.84       14.60      3.18 o 
  -3   1   8       17.77       20.65      2.70 o 
  -2   1   8      878.56      862.94     24.72 o 
  -1   1   8     1671.09     1793.40     56.36 o 
   0   1   8      674.80      624.22     20.67 o 
   1   1   8        0.70        4.52      2.61 o 
   2   1   8     1079.75     1185.78     35.93 o 
   3   1   8       31.67       36.30      4.86 o 
   4   1   8     1710.37     1577.68     50.73 o 
   5   1   8      634.68      582.99     25.00 o 
   6   1   8      229.48      225.93     13.17 o 
   7   1   8       46.39       41.09      7.19 o 
  -8   2   8      154.94      169.86     25.84 o 
  -7   2   8       91.57       98.05     10.93 o 
  -6   2   8       28.48       25.11      5.66 o 
  -5   2   8      184.96      184.35     11.79 o 
  -4   2   8      154.85      144.09      8.89 o 
  -3   2   8       93.10      108.15      4.96 o 
  -2   2   8     1529.27     1644.85     40.02 o 
  -1   2   8     1749.38     1911.55     48.99 o 
   0   2   8        1.17        3.98      2.37 o 
   1   2   8      658.55      668.91     24.29 o 
   2   2   8      154.59      178.40      7.00 o 
   3   2   8      301.73      295.54     10.52 o 
   4   2   8       17.41       17.19      2.86 o 
   5   2   8      258.48      260.68     13.57 o 
   6   2   8      264.55      242.72     19.35 o 
   7   2   8       48.33       37.83     12.18 o 
  -8   3   8      258.55      289.88     33.47 o 
  -7   3   8      116.86      123.85     15.20 o 
  -6   3   8      174.94      160.03     12.72 o 
  -5   3   8        0.79        5.16      3.90 o 
  -4   3   8        0.25        1.38      2.69 o 
  -3   3   8      132.93      136.28     10.31 o 
  -2   3   8     6194.05     6379.61    170.08 o 
  -1   3   8     1262.72     1485.24     35.07 o 
   0   3   8     2319.12     2353.09     61.38 o 
   1   3   8        2.23        2.76      1.27 o 
   2   3   8     1327.27     1364.77     35.67 o 
   3   3   8       86.28       92.41      6.41 o 
   4   3   8      234.40      207.73     10.83 o 
   5   3   8      285.03      299.64     12.95 o 
   6   3   8        3.45        2.08      4.66 o 
   7   3   8        5.81       -0.57      6.64 o 
  -8   4   8      455.25      471.68     36.59 o 
  -7   4   8       41.26       23.90     10.60 o 
  -6   4   8      634.88      616.41     44.86 o 
  -5   4   8      111.68      109.51      8.34 o 
  -4   4   8     1426.07     1498.21     44.37 o 
  -3   4   8      282.91      254.37     11.38 o 
  -2   4   8      118.58      105.81      5.48 o 
  -1   4   8       67.35       96.97      5.01 o 
   0   4   8        2.74        2.77      2.18 o 
   1   4   8       41.51       44.17      2.53 o 
   2   4   8       14.91       12.27      1.85 o 
   3   4   8      230.75      204.90     12.43 o 
   4   4   8     1568.07     1622.74     69.83 o 
   5   4   8      130.06      110.50      8.25 o 
   6   4   8      448.38      469.27     27.46 o 
   7   4   8        6.29        5.25      7.57 o 
  -7   5   8       11.16        9.46     12.54 o 
  -6   5   8      104.16      115.88     25.47 o 
  -5   5   8       36.24       24.07      8.90 o 
  -4   5   8      168.71      183.97     10.35 o 
  -3   5   8       81.94       84.77      5.31 o 
  -2   5   8      889.81      887.97     25.32 o 
  -1   5   8       56.96       67.15      4.96 o 
   0   5   8      411.96      435.57     13.44 o 
   1   5   8        6.21        7.96      1.46 o 
   2   5   8       94.50      105.63      9.55 o 
   3   5   8        6.14       -0.66      3.38 o 
   4   5   8      105.32      119.38      8.28 o 
   5   5   8       19.05       17.29      5.60 o 
   6   5   8      241.28      306.71     24.27 o 
   7   5   8       29.08       35.37     21.37 o 
  -7   6   8        7.01        9.00     10.02 o 
  -6   6   8      391.81      432.45     48.46 o 
  -5   6   8       40.24       34.22      9.19 o 
  -4   6   8      130.80      145.62     10.34 o 
  -3   6   8        0.16        2.41      2.74 o 
  -2   6   8        5.38        6.96      2.10 o 
  -1   6   8      183.12      164.88      8.36 o 
   0   6   8       15.80       17.01      1.89 o 
   1   6   8       64.78       73.23      5.61 o 
   2   6   8      211.45      229.81     10.95 o 
   3   6   8       64.23       52.60      5.46 o 
   4   6   8       91.61      101.86     13.10 o 
   5   6   8        6.95        6.78      6.65 o 
   6   6   8       54.35       39.01     18.61 o 
  -6   7   8        1.10       -0.17     21.21 o 
  -5   7   8       60.97       61.38      8.66 o 
  -4   7   8       67.95       96.94     12.38 o 
  -3   7   8      139.20      113.51      8.83 o 
  -2   7   8      137.93      124.86      6.87 o 
  -1   7   8        0.75        2.39      2.18 o 
   0   7   8     1883.05     1975.28     67.38 o 
   1   7   8        6.86        4.07      1.96 o 
   2   7   8      860.05      935.19     61.52 o 
   3   7   8        3.46        4.47      4.86 o 
   4   7   8       26.58       14.65      7.59 o 
   5   7   8        3.00        1.33      9.45 o 
  -5   8   8        1.03       -1.17      7.05 o 
  -4   8   8       76.15       67.73     13.16 o 
  -3   8   8       26.68       27.35      6.71 o 
  -2   8   8        3.32        6.21      3.63 o 
  -1   8   8      155.55      154.69     12.63 o 
   0   8   8       14.62        8.76      3.21 o 
   1   8   8       40.87       34.22      5.08 o 
   2   8   8       64.82       51.07      7.82 o 
   3   8   8       63.70       26.03     10.43 o 
   4   8   8       44.59       22.19      8.96 o 
   5   8   8      114.67      127.74     15.69 o 
  -4   9   8       90.32       96.34     14.22 o 
  -3   9   8        0.44        1.78      6.73 o 
  -2   9   8        0.08        0.40      6.01 o 
  -1   9   8        4.47        6.14      4.87 o 
   0   9   8      110.37      105.35     10.80 o 
   1   9   8       12.09       12.71      4.97 o 
   2   9   8      208.57      211.21     13.65 o 
   3   9   8      502.71      540.94     37.91 o 
   4   9   8        0.04        1.77     15.82 o 
  -2  10   8      109.00      142.69     20.59 o 
  -1  10   8       65.52       46.46     10.70 o 
   0  10   8      108.51       58.55     20.52 o 
   1  10   8        8.47       -7.56      7.56 o 
   2  10   8       20.34        1.55      9.84 o 
  -7   0   9      345.46      374.09     62.26 o 
  -5   0   9     1000.40      942.16     54.17 o 
  -3   0   9      116.90       83.89      7.42 o 
  -1   0   9     2349.25     2452.74    135.60 o 
   1   0   9     5667.06     5807.46    306.38 o 
   3   0   9      347.98      288.60     37.08 o 
   5   0   9      996.36      870.30     55.51 o 
   7   0   9       31.78       30.21     10.47 o 
  -8   1   9       40.28       20.13     10.67 o 
  -7   1   9      151.57      175.58     27.77 o 
  -6   1   9        3.40        2.16      4.55 o 
  -5   1   9       16.66       17.69      4.94 o 
  -4   1   9       40.95       26.98      3.43 o 
  -3   1   9        9.12        7.92      3.39 o 
  -2   1   9      297.95      277.38     15.07 o 
  -1   1   9       59.09       80.45      4.61 o 
   0   1   9       91.18       86.82      9.43 o 
   1   1   9      860.21      849.52     34.42 o 
   2   1   9      601.16      705.14     20.01 o 
   3   1   9      567.55      546.77     18.08 o 
   4   1   9       51.30       56.76      5.75 o 
   5   1   9      397.47      366.66     16.21 o 
   6   1   9        2.95        4.15      3.32 o 
   7   1   9      340.44      359.56     27.62 o 
  -8   2   9        6.15       15.28     10.34 o 
  -7   2   9      408.81      430.45     39.98 o 
  -6   2   9        1.28       -5.11      6.06 o 
  -5   2   9     3695.97     3783.38    147.88 o 
  -4   2   9        9.48        9.57      2.98 o 
  -3   2   9      487.14      435.22     13.38 o 
  -2   2   9        0.02       -0.07      2.09 o 
  -1   2   9     4947.13     5359.11    142.58 o 
   0   2   9      300.32      361.87     11.71 o 
   1   2   9      990.36      964.40     33.14 o 
   2   2   9       76.86      113.27      8.55 o 
   3   2   9      167.70      169.19      6.31 o 
   4   2   9        1.12        0.78      3.03 o 
   5   2   9       13.27        7.30      2.89 o 
   6   2   9        5.19        4.19      3.17 o 
   7   2   9        0.63        2.64      9.68 o 
  -8   3   9       78.68       52.18     17.29 o 
  -7   3   9       34.09       56.09     16.55 o 
  -6   3   9        9.74        5.68      6.43 o 
  -5   3   9       90.07      108.88     10.04 o 
  -4   3   9     1513.50     1525.09     44.32 o 
  -3   3   9        4.34        1.55      3.94 o 
  -2   3   9     1215.43     1334.26     37.20 o 
  -1   3   9       29.64       28.77      2.79 o 
   0   3   9       64.86       66.73      3.69 o 
   1   3   9      703.33      725.13     19.73 o 
   2   3   9       39.63       45.19      2.93 o 
   3   3   9      581.39      609.11     18.31 o 
   4   3   9      655.82      621.89     37.14 o 
   5   3   9      509.03      524.21     24.66 o 
   6   3   9       53.32       45.23     14.12 o 
   7   3   9      344.81      387.24     33.09 o 
  -7   4   9       42.17       33.85      9.39 o 
  -6   4   9       34.51       15.14      6.33 o 
  -5   4   9      179.27      181.06     11.29 o 
  -4   4   9      217.55      217.58     18.55 o 
  -3   4   9      648.90      615.52     22.25 o 
  -2   4   9      107.39      109.12      4.76 o 
  -1   4   9      560.11      599.83     18.91 o 
   0   4   9        2.19        1.36      1.85 o 
   1   4   9      820.79      770.30     18.62 o 
   2   4   9      199.67      223.02     11.97 o 
   3   4   9      452.04      450.10     16.10 o 
   4   4   9     1813.08     1967.13    112.43 o 
   5   4   9      487.50      458.16     28.67 o 
   6   4   9        0.98       -0.58      6.21 o 
   7   4   9      149.51      151.76     31.15 o 
  -7   5   9      145.64      207.61     33.43 o 
  -6   5   9        0.22        6.83      6.61 o 
  -5   5   9        2.09        1.09      4.22 o 
  -4   5   9      354.52      393.11     15.72 o 
  -3   5   9      559.67      585.09     25.42 o 
  -2   5   9       72.82       62.90      4.44 o 
  -1   5   9      242.44      227.90      8.66 o 
   0   5   9      100.75      104.43      5.48 o 
   1   5   9      634.92      652.67     15.37 o 
   2   5   9      887.35      928.01     25.95 o 
   3   5   9     2691.69     2866.76    105.63 o 
   4   5   9       32.21       30.74      5.26 o 
   5   5   9      833.49      842.72     40.55 o 
   6   5   9      145.08      155.84     17.12 o 
  -7   6   9      191.23      242.08     56.95 o 
  -6   6   9        0.00        7.79      9.53 o 
  -5   6   9      303.02      292.47     76.16 o 
  -4   6   9        0.31        3.44      4.02 o 
  -3   6   9     6161.71     6381.66    251.16 o 
  -2   6   9      160.16      145.28      8.16 o 
  -1   6   9      349.64      342.70     15.83 o 
   0   6   9      127.47      120.86      5.84 o 
   1   6   9      376.01      361.12     13.45 o 
   2   6   9      149.39      152.94     11.81 o 
   3   6   9       43.36       64.48      7.63 o 
   4   6   9       46.82       52.27      7.40 o 
   5   6   9        6.09        2.29      7.46 o 
   6   6   9       36.02       29.24     15.03 o 
  -6   7   9      233.65      263.46     24.05 o 
  -5   7   9        2.52        8.71      7.22 o 
  -4   7   9       80.35       75.57     14.96 o 
  -3   7   9       10.59       -0.18      5.74 o 
  -2   7   9       41.97       32.70      4.30 o 
  -1   7   9       38.02       25.44      3.95 o 
   0   7   9      456.00      518.38     17.78 o 
   1   7   9        4.62        3.85      1.91 o 
   2   7   9       82.24       73.58      8.38 o 
   3   7   9      245.48      278.73     22.40 o 
   4   7   9       61.91       19.69     11.64 o 
   5   7   9      137.14      140.30     23.21 o 
  -5   8   9       18.89       15.74     14.46 o 
  -4   8   9        0.52        4.79      7.46 o 
  -3   8   9      151.95      168.80     22.08 o 
  -2   8   9       20.59       16.27      5.25 o 
  -1   8   9       49.49       47.08      6.21 o 
   0   8   9        5.56       11.59      5.43 o 
   1   8   9       29.73       29.22      5.44 o 
   2   8   9        2.68       -0.72      5.19 o 
   3   8   9      687.06      749.19     50.83 o 
   4   8   9       36.17       74.71     12.78 o 
  -4   9   9       21.30       24.01      8.64 o 
  -3   9   9       26.04       31.53      8.44 o 
  -2   9   9       53.44       45.54      8.49 o 
  -1   9   9        2.22        2.15      4.18 o 
   0   9   9      435.40      442.36     26.51 o 
   1   9   9       64.56       76.57      6.90 o 
   2   9   9       33.66       25.11      7.08 o 
   3   9   9        0.08       12.50      7.03 o 
  -2  10   9       59.10       25.40     22.29 o 
  -1  10   9      177.00      122.61     22.02 o 
   0  10   9      124.78      153.62     18.10 o 
   1  10   9        6.00       -3.64      8.70 o 
  -8   0  10      462.43      396.01     74.98 o 
  -6   0  10       10.39       35.17     17.71 o 
  -4   0  10       30.17       34.76      7.85 o 
  -2   0  10      233.63      231.35     22.89 o 
   0   0  10     1737.86     1806.33     94.51 o 
   2   0  10        2.04       20.18      5.18 o 
   4   0  10     1381.35     1560.39    105.48 o 
   6   0  10      421.20      402.47     36.49 o 
  -8   1  10        5.96       20.98     11.69 o 
  -7   1  10      137.36      156.04     15.88 o 
  -6   1  10      186.46      172.40     24.68 o 
  -5   1  10       79.24       82.73      7.78 o 
  -4   1  10      272.20      255.48     10.30 o 
  -3   1  10        3.86        3.15      3.28 o 
  -2   1  10     2327.02     2219.46     60.47 o 
  -1   1  10        6.01        6.92      2.46 o 
   0   1  10      744.04      801.39     34.71 o 
   1   1  10      746.29      794.42     28.27 o 
   2   1  10      703.52      722.16     22.73 o 
   3   1  10       77.84       74.31      5.70 o 
   4   1  10      411.65      377.25     18.87 o 
   5   1  10      125.16       97.77      9.31 o 
   6   1  10       24.86       26.48      8.24 o 
   7   1  10       28.13       13.45     11.11 o 
  -8   2  10        2.28        5.41     11.85 o 
  -7   2  10        9.68        7.07     11.68 o 
  -6   2  10       49.76       38.54      8.62 o 
  -5   2  10      291.96      295.98     16.88 o 
  -4   2  10       98.47       84.70      5.21 o 
  -3   2  10      247.07      254.56     10.21 o 
  -2   2  10        0.88        2.30      2.35 o 
  -1   2  10     1238.03     1376.73     46.63 o 
   0   2  10      444.98      432.98     13.36 o 
   1   2  10       92.05       95.57      5.39 o 
   2   2  10     1691.44     1664.67     50.60 o 
   3   2  10        0.01       -3.85      3.85 o 
   4   2  10      151.02      142.07      6.89 o 
   5   2  10       15.17        6.01      3.89 o 
   6   2  10      203.53      194.71     14.43 o 
   7   2  10       35.80       23.29     13.93 o 
  -8   3  10      374.41      419.28     33.56 o 
  -7   3  10       38.44       19.33      8.99 o 
  -6   3  10      683.98      655.51     39.57 o 
  -5   3  10        3.47       -0.95      3.78 o 
  -4   3  10     3491.34     3605.02    112.04 o 
  -3   3  10       41.35       46.22      4.02 o 
  -2   3  10        3.83        9.77      2.63 o 
  -1   3  10      190.08      208.38      8.44 o 
   0   3  10       66.01       67.44      4.59 o 
   1   3  10     1500.47     1648.09     52.69 o 
   2   3  10        1.99        5.06      2.13 o 
   3   3  10       83.55       63.99      5.34 o 
   4   3  10       18.94       12.21      5.44 o 
   5   3  10       10.76       11.11      3.04 o 
   6   3  10      164.19      174.31     14.91 o 
   7   3  10       21.52       12.39      9.41 o 
  -7   4  10       47.28       47.14     11.83 o 
  -6   4  10        0.64       -2.93     10.06 o 
  -5   4  10      225.51      232.39     13.94 o 
  -4   4  10       82.24       81.68      6.46 o 
  -3   4  10      377.44      365.15     14.89 o 
  -2   4  10      233.42      215.97     15.19 o 
  -1   4  10       15.07       16.97      2.52 o 
   0   4  10      868.66      866.70     25.52 o 
   1   4  10       90.37       98.69      5.58 o 
   2   4  10     1315.26     1334.24     39.72 o 
   3   4  10      410.09      464.53     17.28 o 
   4   4  10       65.30       73.01     12.77 o 
   5   4  10        0.95        7.29      5.67 o 
   6   4  10       76.30      106.99     10.76 o 
   7   4  10       30.21       40.96     13.39 o 
  -7   5  10        4.96        2.64     11.62 o 
  -6   5  10      281.32      302.34     22.46 o 
  -5   5  10        0.25        0.74      4.12 o 
  -4   5  10      351.65      363.69     19.64 o 
  -3   5  10      683.10      731.74     34.53 o 
  -2   5  10      138.87      132.83     10.96 o 
  -1   5  10        0.43        0.26      1.63 o 
   0   5  10       42.72       41.11      3.99 o 
   1   5  10       35.59       33.82      3.98 o 
   2   5  10      712.68      748.86     22.57 o 
   3   5  10      407.52      444.13     23.88 o 
   4   5  10       22.18       18.67      5.74 o 
   5   5  10      124.64      133.45     21.49 o 
   6   5  10       35.63       62.92     11.88 o 
  -7   6  10      129.08      149.94     29.54 o 
  -6   6  10        3.10        7.86      7.87 o 
  -5   6  10       88.09      104.25     20.00 o 
  -4   6  10        2.39        2.91      3.94 o 
  -3   6  10      836.44      836.81     43.86 o 
  -2   6  10       34.45       32.15      5.12 o 
  -1   6  10       62.49       54.82      5.85 o 
   0   6  10      887.31      852.06     33.52 o 
   1   6  10      126.54      123.88      5.51 o 
   2   6  10      280.25      255.54     15.32 o 
   3   6  10      592.84      587.18     33.19 o 
   4   6  10       98.90       93.68     14.22 o 
   5   6  10       19.19       18.87      7.85 o 
   6   6  10      135.21      159.16     24.55 o 
  -6   7  10      473.48      460.24     48.04 o 
  -5   7  10        9.69       11.99      8.46 o 
  -4   7  10      337.91      365.02     52.30 o 
  -3   7  10      426.70      382.64     23.43 o 
  -2   7  10      128.07      126.53     10.83 o 
  -1   7  10      116.19      110.42      6.79 o 
   0   7  10       52.88       38.92      2.97 o 
   1   7  10       12.44       14.72      3.43 o 
   2   7  10      191.84      189.40     14.73 o 
   3   7  10       18.79        9.73      8.86 o 
   4   7  10       32.56       18.28      8.30 o 
   5   7  10        8.19        5.99      7.57 o 
  -5   8  10        0.35        5.45      8.18 o 
  -4   8  10       11.60        3.07      7.71 o 
  -3   8  10       96.88      113.76     11.84 o 
  -2   8  10       52.55       32.65      7.38 o 
  -1   8  10      155.83      150.90     10.56 o 
   0   8  10      736.61      767.07     61.16 o 
   1   8  10        6.33        9.66      6.45 o 
   2   8  10      611.49      658.16     49.66 o 
   3   8  10      124.41      109.77     13.66 o 
   4   8  10       96.34       80.33     24.46 o 
  -4   9  10       52.02       54.90     14.75 o 
  -3   9  10       48.62       61.02     13.79 o 
  -2   9  10       46.56       48.57      7.29 o 
  -1   9  10       64.44       65.60     13.91 o 
   0   9  10       65.84       65.85     10.77 o 
   1   9  10        4.91        1.85      5.91 o 
   2   9  10       45.81       52.19      8.76 o 
   3   9  10        7.44        7.87      9.30 o 
  -2  10  10       75.92       63.87     22.40 o 
  -1  10  10       54.26       47.62     13.22 o 
   0  10  10       79.07       92.34     17.11 o 
   1  10  10       33.47       27.80     14.62 o 
  -7   0  11       51.89       74.25     15.66 o 
  -5   0  11       62.94       69.69     28.59 o 
  -3   0  11      240.46      221.72     15.09 o 
  -1   0  11       69.90       80.09     11.16 o 
   1   0  11      537.60      604.79     37.00 o 
   3   0  11       23.87       24.41      8.02 o 
   5   0  11      270.58      279.50     18.04 o 
   7   0  11      398.56      371.70     42.73 o 
  -8   1  11       20.50       17.36     12.01 o 
  -7   1  11       50.75       84.45     14.21 o 
  -6   1  11       18.90       20.32     13.59 o 
  -5   1  11       10.47       -1.34      6.22 o 
  -4   1  11        1.04        0.38      2.75 o 
  -3   1  11      878.53      885.15     31.42 o 
  -2   1  11        1.82        3.62      2.40 o 
  -1   1  11      776.69      827.79     30.13 o 
   0   1  11       33.44       37.09      3.36 o 
   1   1  11        8.62       -2.82      2.82 o 
   2   1  11       96.28       98.76      8.49 o 
   3   1  11     1018.74      960.55     33.85 o 
   4   1  11       39.32       27.09      3.49 o 
   5   1  11        0.62        0.00      1.76 o 
   6   1  11        0.59        0.71      3.17 o 
   7   1  11       15.56       20.45     11.22 o 
  -8   2  11        2.13        4.82      8.73 o 
  -7   2  11      263.95      281.41     23.56 o 
  -6   2  11      150.94      115.92     18.72 o 
  -5   2  11      419.48      393.00     22.97 o 
  -4   2  11      108.47      117.23     10.97 o 
  -3   2  11      559.25      564.04     21.66 o 
  -2   2  11      256.16      328.21     11.04 o 
  -1   2  11       72.21       80.21      7.04 o 
   0   2  11      277.01      321.94     11.60 o 
   1   2  11      593.03      582.77     22.00 o 
   2   2  11       18.28        8.75      2.43 o 
   3   2  11      931.48      934.08     35.01 o 
   4   2  11      101.03      107.04      6.48 o 
   5   2  11      541.14      569.92     31.04 o 
   6   2  11        2.99       -0.43      3.26 o 
   7   2  11       80.44       49.92     12.65 o 
  -8   3  11       21.31       -6.61      9.41 o 
  -7   3  11       30.46       21.92      8.07 o 
  -6   3  11      179.82      182.28     24.31 o 
  -5   3  11      160.18      168.06     13.44 o 
  -4   3  11      563.93      527.30     22.32 o 
  -3   3  11      283.61      258.37     12.17 o 
  -2   3  11       39.64       26.46      5.90 o 
  -1   3  11      768.60      798.94     24.51 o 
   0   3  11       98.25      112.39      5.85 o 
   1   3  11        2.33        0.19      1.86 o 
   2   3  11      352.02      341.76     11.30 o 
   3   3  11     2089.82     2176.03     72.34 o 
   4   3  11      404.62      431.52     31.63 o 
   5   3  11      169.34      164.27     12.33 o 
   6   3  11       24.13       19.53      6.66 o 
   7   3  11       80.96       67.55     12.07 o 
  -7   4  11       55.42       51.81     11.88 o 
  -6   4  11      100.98       92.02     13.85 o 
  -5   4  11      136.83      137.34      9.59 o 
  -4   4  11     1064.19     1031.44     48.51 o 
  -3   4  11      439.30      392.48     18.27 o 
  -2   4  11       56.21       60.28      4.04 o 
  -1   4  11        0.60       -2.31      2.31 o 
   0   4  11       73.86       74.39      5.38 o 
   1   4  11       57.86       70.38      4.15 o 
   2   4  11       10.06        8.75      2.45 o 
   3   4  11       74.47       55.87      6.67 o 
   4   4  11      550.57      522.34     46.49 o 
   5   4  11      155.25      140.75     11.77 o 
   6   4  11       37.77       23.08      7.49 o 
  -7   5  11        5.04        1.69     10.91 o 
  -6   5  11       67.43       55.91      8.96 o 
  -5   5  11       97.25       98.54     12.66 o 
  -4   5  11      749.10      700.96     34.10 o 
  -3   5  11     3084.48     3220.65    135.97 o 
  -2   5  11       81.33      100.82      6.33 o 
  -1   5  11     1073.41     1128.92     48.42 o 
   0   5  11        3.05        2.26      2.12 o 
   1   5  11     1233.47     1254.76     38.65 o 
   2   5  11       83.21       88.52      4.94 o 
   3   5  11      239.93      258.21     17.00 o 
   4   5  11       39.74       45.03     10.34 o 
   5   5  11       72.17       84.11     12.07 o 
   6   5  11        4.04       -5.11      7.81 o 
  -6   6  11        6.99        3.84      9.79 o 
  -5   6  11      117.69      125.63     15.20 o 
  -4   6  11      195.42      192.74     16.24 o 
  -3   6  11      252.75      237.76     15.01 o 
  -2   6  11        3.55        2.82      3.14 o 
  -1   6  11       53.81       55.49      5.38 o 
   0   6  11        2.46        4.73      2.43 o 
   1   6  11      159.36      145.71      6.56 o 
   2   6  11      534.10      526.44     22.42 o 
   3   6  11      937.72      985.11     59.74 o 
   4   6  11      119.26      106.06     12.58 o 
   5   6  11      302.41      285.09     28.61 o 
  -6   7  11        0.12        0.14     10.46 o 
  -5   7  11       74.17       45.47     14.48 o 
  -4   7  11      113.45      119.00     17.06 o 
  -3   7  11      146.47      153.67     18.49 o 
  -2   7  11       60.81       55.64      5.97 o 
  -1   7  11        3.91        3.18      2.68 o 
   0   7  11        0.02        0.49      2.24 o 
   1   7  11      232.05      234.69     10.74 o 
   2   7  11       92.73       94.98     11.66 o 
   3   7  11       11.48        3.06      7.40 o 
   4   7  11       13.16        4.09     10.07 o 
   5   7  11      304.65      286.89     42.41 o 
  -5   8  11        0.41       18.31      8.39 o 
  -4   8  11       15.72        1.34      5.95 o 
  -3   8  11      116.32      113.20     15.73 o 
  -2   8  11      110.08      106.48     32.30 o 
  -1   8  11      127.39      106.99     12.88 o 
   0   8  11        0.04       -0.27      3.23 o 
   1   8  11        8.08       -6.13      9.69 o 
   2   8  11       79.50       85.86     11.49 o 
   3   8  11        0.01       -5.13      7.46 o 
   4   8  11      143.11      157.08     20.61 o 
  -4   9  11       26.21       41.08     10.77 o 
  -3   9  11       14.22       10.71      5.86 o 
  -2   9  11        4.35       -1.25      4.85 o 
  -1   9  11      872.69      741.35     59.72 o 
   0   9  11        2.50        0.77      8.22 o 
   1   9  11      198.68      220.72     18.90 o 
   2   9  11       13.30       -5.66      6.01 o 
   3   9  11      113.39      109.55     13.56 o 
  -1  10  11       27.95       10.19     12.72 o 
   0  10  11        5.33        5.69     15.64 o 
  -8   0  12      456.96      473.14     69.56 o 
  -6   0  12     1649.89     1699.28    118.78 o 
  -4   0  12      359.99      329.71     22.46 o 
  -2   0  12    10223.59    11375.48    482.89 o 
   0   0  12     2990.05     3159.95    176.70 o 
   2   0  12      311.92      358.04     18.89 o 
   4   0  12       56.22       61.61     14.03 o 
   6   0  12       56.87       73.13     12.17 o 
  -8   1  12      239.71      197.57     21.46 o 
  -7   1  12        9.32       14.98     10.41 o 
  -6   1  12        3.63        4.09      6.74 o 
  -5   1  12      678.13      673.60     46.62 o 
  -4   1  12       24.91       14.02      4.46 o 
  -3   1  12       18.61       33.04      4.79 o 
  -2   1  12      243.28      227.76     12.65 o 
  -1   1  12      142.53      129.58     11.73 o 
   0   1  12      166.68      151.42     13.29 o 
   1   1  12      707.16      764.75     37.34 o 
   2   1  12      798.34      848.44     29.00 o 
   3   1  12       21.30       20.19      5.07 o 
   4   1  12     1327.60     1403.69     84.86 o 
   5   1  12       77.80       58.65      9.11 o 
   6   1  12      365.61      306.46     24.57 o 
   7   1  12        7.81        2.83      8.18 o 
  -8   2  12      133.43      140.78     18.76 o 
  -7   2  12       30.97       13.87      8.64 o 
  -6   2  12      356.06      377.38     23.74 o 
  -5   2  12      508.19      543.00     36.70 o 
  -4   2  12      220.52      210.34     15.62 o 
  -3   2  12       72.39       68.41      5.26 o 
  -2   2  12     1042.60     1048.67     45.89 o 
  -1   2  12        0.05        0.33      2.45 o 
   0   2  12     1814.83     1911.95     63.35 o 
   1   2  12     1299.81     1366.78     57.66 o 
   2   2  12       33.48       38.63      4.49 o 
   3   2  12       10.90       20.55      4.60 o 
   4   2  12     1317.68     1310.50     57.85 o 
   5   2  12       29.47       19.21      4.51 o 
   6   2  12      107.65       89.04     11.14 o 
   7   2  12       52.93       47.64     13.82 o 
  -7   3  12       20.58       26.94     11.41 o 
  -6   3  12       17.59       10.56      8.76 o 
  -5   3  12       42.70       50.65      8.56 o 
  -4   3  12      303.80      292.81     17.85 o 
  -3   3  12       40.28       30.43      4.16 o 
  -2   3  12       24.52       26.92      4.07 o 
  -1   3  12       53.63       39.00      3.49 o 
   0   3  12      718.19      701.38     23.18 o 
   1   3  12      422.99      442.94     13.28 o 
   2   3  12     2770.40     2843.87     69.10 o 
   3   3  12       20.98       31.74      4.54 o 
   4   3  12      122.15      111.00      8.26 o 
   5   3  12      104.64       89.20      8.21 o 
   6   3  12      219.37      197.39     20.77 o 
  -7   4  12        8.11       -7.78      8.19 o 
  -6   4  12     1035.14     1099.37     58.72 o 
  -5   4  12       16.75       10.52      6.17 o 
  -4   4  12     1369.36     1400.67     63.17 o 
  -3   4  12       40.39       36.32      5.32 o 
  -2   4  12      333.51      324.87     14.17 o 
  -1   4  12        1.98        1.18      2.44 o 
   0   4  12      129.38      116.63      6.49 o 
   1   4  12      181.57      188.01      8.72 o 
   2   4  12      409.59      429.91     12.60 o 
   3   4  12        0.14        0.97      1.82 o 
   4   4  12        1.63       -2.84      3.86 o 
   5   4  12       67.74       76.55      9.68 o 
   6   4  12       19.48       19.37      8.22 o 
  -7   5  12      192.58      186.49     21.34 o 
  -6   5  12       12.57       -1.88      7.78 o 
  -5   5  12        0.46       -6.25      6.75 o 
  -4   5  12       45.29       48.16      7.67 o 
  -3   5  12      704.11      695.80     34.38 o 
  -2   5  12      131.51      111.81      7.97 o 
  -1   5  12        3.32        8.80      2.52 o 
   0   5  12      323.37      290.41     12.62 o 
   1   5  12        6.86        5.35      2.14 o 
   2   5  12      232.96      248.04     11.01 o 
   3   5  12        0.11        3.73      5.45 o 
   4   5  12      270.51      263.01     41.09 o 
   5   5  12        2.76       -6.61      6.61 o 
   6   5  12      217.65      235.11     27.47 o 
  -6   6  12       34.33       31.12     11.74 o 
  -5   6  12        0.11       -4.98      7.41 o 
  -4   6  12      276.35      319.33     27.12 o 
  -3   6  12       54.44       46.59      9.37 o 
  -2   6  12      273.05      292.59     17.24 o 
  -1   6  12       39.77       41.13      5.68 o 
   0   6  12       64.59       70.98      5.25 o 
   1   6  12       51.73       58.10      4.15 o 
   2   6  12     1149.30     1195.56     48.27 o 
   3   6  12      879.77      875.16     57.28 o 
   4   6  12      181.17      192.50     23.85 o 
   5   6  12      117.84      100.32     15.14 o 
  -5   7  12       19.23        0.68      9.60 o 
  -4   7  12        3.39        4.91      7.17 o 
  -3   7  12       93.60      109.86     12.31 o 
  -2   7  12       13.26        3.12      4.42 o 
  -1   7  12      356.15      294.69     28.29 o 
   0   7  12      441.54      464.62     22.74 o 
   1   7  12        0.60        2.15      5.36 o 
   2   7  12      547.79      520.96     43.02 o 
   3   7  12       89.22       81.29     12.59 o 
   4   7  12      269.09      296.74     28.83 o 
  -5   8  12        1.13        3.81      8.29 o 
  -4   8  12     1649.93     1439.53    310.47 o 
  -3   8  12      181.12      198.59     43.07 o 
  -2   8  12      205.63      220.39     17.87 o 
  -1   8  12      138.95      140.73     13.07 o 
   0   8  12        1.13       -4.15      6.52 o 
   1   8  12        2.74        6.64      8.26 o 
   2   8  12      174.86      173.82     17.25 o 
   3   8  12      158.26      148.94     14.12 o 
   4   8  12       39.45       39.31     12.95 o 
  -3   9  12      126.67      170.17     20.11 o 
  -2   9  12        0.12        0.59      3.31 o 
  -1   9  12      665.04      578.34     83.69 o 
   0   9  12       16.67        7.49      6.31 o 
   1   9  12       85.04      116.07     13.95 o 
   2   9  12       51.49       38.97     12.54 o 
  -7   0  13       69.49       97.50     25.83 o 
  -5   0  13      349.68      353.48     40.83 o 
  -3   0  13      125.24       99.17      9.89 o 
  -1   0  13      264.56      240.58     15.09 o 
   1   0  13      895.46      855.95     42.73 o 
   3   0  13      536.58      579.80     41.78 o 
   5   0  13      190.26      218.84     25.80 o 
   7   0  13      219.08      288.69     60.61 o 
  -8   1  13       13.13       24.97     14.72 o 
  -7   1  13      126.57      117.38     20.90 o 
  -6   1  13       44.37       44.98     10.02 o 
  -5   1  13     2127.52     2368.16    172.39 o 
  -4   1  13        0.67        7.01      5.60 o 
  -3   1  13      149.42      140.46      8.46 o 
  -2   1  13       14.70       16.32      3.78 o 
  -1   1  13        1.10        2.46      3.32 o 
   0   1  13        6.13        1.40      2.43 o 
   1   1  13      617.19      663.30     29.27 o 
   2   1  13        9.63        6.06      2.86 o 
   3   1  13        0.28        0.28      4.20 o 
   4   1  13       46.67       44.45     12.98 o 
   5   1  13      103.41       95.49      7.55 o 
   6   1  13       18.40       16.38      6.60 o 
   7   1  13       69.51       48.83     16.91 o 
  -8   2  13       19.92       14.35     14.18 o 
  -7   2  13        4.19       11.78     15.07 o 
  -6   2  13       68.57       37.87     12.81 o 
  -5   2  13        2.05        5.40      8.49 o 
  -4   2  13        0.40       -5.36      5.36 o 
  -3   2  13      296.78      300.21     15.19 o 
  -2   2  13       23.80       26.27      4.71 o 
  -1   2  13      814.48      821.31     38.47 o 
   0   2  13        7.61       13.45      2.63 o 
   1   2  13      252.37      235.00     11.71 o 
   2   2  13        7.30        3.02      3.23 o 
   3   2  13     1405.30     1427.10     58.98 o 
   4   2  13       19.98       17.95      3.86 o 
   5   2  13      110.82      120.41     15.34 o 
   6   2  13       37.02       33.24      8.88 o 
  -7   3  13       89.66      149.55     15.55 o 
  -6   3  13       27.12       29.83     10.18 o 
  -5   3  13     1012.75     1004.09     52.42 o 
  -4   3  13       68.82       72.23      7.84 o 
  -3   3  13      763.82      712.03     38.86 o 
  -2   3  13        1.63        0.72      3.00 o 
  -1   3  13      353.95      346.92     16.03 o 
   0   3  13      292.23      281.98     10.74 o 
   1   3  13     1182.84     1236.90     39.88 o 
   2   3  13      782.32      766.51     22.71 o 
   3   3  13       39.74       41.79      4.50 o 
   4   3  13        0.47       -0.04      2.69 o 
   5   3  13       18.28       31.28     14.40 o 
   6   3  13      104.86      100.91     12.12 o 
  -7   4  13       17.22        8.51      8.49 o 
  -6   4  13      342.64      305.14     21.20 o 
  -5   4  13        3.44       -0.06      4.74 o 
  -4   4  13      169.95      153.52     13.09 o 
  -3   4  13       40.82       41.81      7.67 o 
  -2   4  13        2.31        5.85      2.97 o 
  -1   4  13      728.02      698.32     29.66 o 
   0   4  13       82.64       79.98      5.51 o 
   1   4  13      307.33      317.22     14.02 o 
   2   4  13      345.28      325.69     17.09 o 
   3   4  13       28.03       16.87      3.23 o 
   4   4  13       55.72       69.51      8.55 o 
   5   4  13      182.54      198.58     18.45 o 
   6   4  13       34.50       28.13      9.41 o 
  -7   5  13      772.85      748.06     57.13 o 
  -6   5  13        3.24        0.76      7.56 o 
  -5   5  13      287.62      311.71     22.27 o 
  -4   5  13        0.53        3.10      4.63 o 
  -3   5  13       31.21       35.46      6.52 o 
  -2   5  13       77.10       74.49      7.12 o 
  -1   5  13       80.95       81.10     10.87 o 
   0   5  13      425.23      392.46     20.72 o 
   1   5  13      178.94      198.98      9.71 o 
   2   5  13      223.48      219.06     10.36 o 
   3   5  13       70.72       85.05      8.33 o 
   4   5  13       22.80       29.60      8.66 o 
   5   5  13      116.20      127.51     23.43 o 
  -6   6  13        2.93        2.85     11.71 o 
  -5   6  13       68.08       74.20     11.64 o 
  -4   6  13      469.00      465.98     34.87 o 
  -3   6  13       68.13       61.01      6.82 o 
  -2   6  13      176.64      156.90     11.76 o 
  -1   6  13      623.94      550.84     30.61 o 
   0   6  13      153.30      152.34     13.61 o 
   1   6  13      690.46      710.05     29.76 o 
   2   6  13      283.99      267.33     15.73 o 
   3   6  13      342.67      352.33     26.93 o 
   4   6  13       23.34       47.18     27.88 o 
   5   6  13      313.01      378.66     53.48 o 
  -5   7  13        0.28        0.28     10.37 o 
  -4   7  13       65.77       77.35     23.84 o 
  -3   7  13       41.39       57.84     21.13 o 
  -2   7  13      182.12      194.57     38.68 o 
  -1   7  13       84.75       84.26      9.67 o 
   0   7  13        0.58       -1.17      3.07 o 
   1   7  13        3.50       -3.07      3.07 o 
   2   7  13      194.06      211.38     25.86 o 
   3   7  13        9.84        5.82      7.71 o 
   4   7  13      282.06      285.51     26.28 o 
  -4   8  13      900.92      859.62     81.68 o 
  -3   8  13        9.43        4.31      9.80 o 
  -2   8  13        3.96        7.05      6.23 o 
  -1   8  13      320.21      350.47     54.73 o 
   0   8  13       54.42       57.14      8.38 o 
   1   8  13      224.19      218.19     25.37 o 
   2   8  13      100.72      104.22     11.95 o 
   3   8  13      264.41      200.24     29.56 o 
  -3   9  13      420.56      387.50     44.15 o 
  -2   9  13       93.31       75.35     11.91 o 
  -1   9  13       11.22       11.32      9.44 o 
   0   9  13       13.97       17.27      8.43 o 
   1   9  13       29.79       13.73      7.92 o 
   2   9  13       98.39       85.56     17.44 o 
  -8   0  14      385.36      416.49     44.88 o 
  -6   0  14     1071.29     1285.76    117.43 o 
  -4   0  14      828.71      899.13    113.18 o 
  -2   0  14      423.88      508.72     28.41 o 
   0   0  14      114.85       94.99     12.74 o 
   2   0  14      776.26      780.54     39.93 o 
   4   0  14      714.59      545.25     90.86 o 
   6   0  14      221.79      245.12     34.50 o 
  -7   1  14       22.37       -7.60      9.98 o 
  -6   1  14      170.09      178.78     18.54 o 
  -5   1  14      511.21      560.70     46.35 o 
  -4   1  14      298.32      290.44     18.17 o 
  -3   1  14      249.63      271.67     13.75 o 
  -2   1  14     1337.01     1326.00     56.79 o 
  -1   1  14       99.54      106.64     13.08 o 
   0   1  14     1037.10     1113.51     39.96 o 
   1   1  14       36.84       39.79      5.76 o 
   2   1  14     1138.52     1143.92     45.99 o 
   3   1  14        0.58       -2.92      6.29 o 
   4   1  14        1.91        0.08      7.90 o 
   5   1  14       11.57        9.66      4.90 o 
   6   1  14       31.98       15.52      6.87 o 
  -7   2  14        3.04        3.95     10.94 o 
  -6   2  14      157.55      151.69     18.77 o 
  -5   2  14      500.79      519.89     88.01 o 
  -4   2  14       52.16       53.00     11.93 o 
  -3   2  14      146.30      154.44     11.25 o 
  -2   2  14       10.46       12.08      3.56 o 
  -1   2  14       28.36       22.48      4.15 o 
   0   2  14      267.04      285.54     13.86 o 
   1   2  14      445.08      414.22     17.26 o 
   2   2  14       50.39       56.87      6.59 o 
   3   2  14       51.70       37.51      6.56 o 
   4   2  14      147.19      143.18     16.14 o 
   5   2  14        6.09        5.36      8.69 o 
   6   2  14      332.03      350.12     36.72 o 
  -7   3  14        8.70      -10.07     10.07 o 
  -6   3  14      166.70      198.20     16.34 o 
  -5   3  14      384.65      404.69     58.75 o 
  -4   3  14      471.03      503.45     28.67 o 
  -3   3  14       42.86       28.87      9.51 o 
  -2   3  14      402.86      354.22     19.64 o 
  -1   3  14       82.23      107.57      6.84 o 
   0   3  14      191.01      176.81     12.65 o 
   1   3  14       80.43       76.05      7.80 o 
   2   3  14       71.19       70.29      5.93 o 
   3   3  14      198.70      195.24     13.63 o 
   4   3  14      141.04      119.67     15.69 o 
   5   3  14        8.69        4.26      7.05 o 
   6   3  14        5.23       -4.84      6.80 o 
  -7   4  14       14.86        8.97     12.06 o 
  -6   4  14        7.94       15.83      9.00 o 
  -5   4  14       63.93       35.17     10.95 o 
  -4   4  14       42.91       53.49      7.72 o 
  -3   4  14        6.54        7.94      5.05 o 
  -2   4  14       13.41        8.74      4.97 o 
  -1   4  14      180.49      144.00     10.59 o 
   0   4  14      974.33      948.76     42.00 o 
   1   4  14      975.68      992.10     42.98 o 
   2   4  14      545.04      511.52     18.62 o 
   3   4  14       96.99       82.19      6.81 o 
   4   4  14      417.91      452.92     30.80 o 
   5   4  14        2.88       -5.97     10.96 o 
   6   4  14      110.74       87.83     16.64 o 
  -6   5  14       50.93       34.91     13.90 o 
  -5   5  14        3.70       -2.18      6.91 o 
  -4   5  14       29.16       13.27      7.21 o 
  -3   5  14        6.24       -4.42      4.42 o 
  -2   5  14       57.39       75.38     14.69 o 
  -1   5  14        0.88        0.50      3.97 o 
   0   5  14       92.67      107.08      8.36 o 
   1   5  14      448.96      488.68     21.93 o 
   2   5  14      305.78      302.45     14.69 o 
   3   5  14      411.02      434.53     26.98 o 
   4   5  14      244.33      257.62     49.25 o 
   5   5  14       42.63       33.31     11.22 o 
  -6   6  14        0.90       24.50     13.23 o 
  -5   6  14      222.47      263.18     20.28 o 
  -4   6  14       15.89       10.90      6.51 o 
  -3   6  14       31.86       44.51      8.21 o 
  -2   6  14      249.27      239.79     18.31 o 
  -1   6  14        2.41       -3.52      3.52 o 
   0   6  14        4.44        3.49      4.19 o 
   1   6  14      162.20      156.11      8.88 o 
   2   6  14        0.63        2.74      5.19 o 
   3   6  14       67.38       69.29     11.54 o 
   4   6  14      162.32      156.33     21.58 o 
   5   6  14        2.81       -1.20     10.26 o 
  -5   7  14      163.93      108.03     15.82 o 
  -4   7  14     1410.08     1389.81     86.11 o 
  -3   7  14       68.61       58.99     10.73 o 
  -2   7  14      613.82      608.48    113.62 o 
  -1   7  14        2.80        2.53      6.46 o 
   0   7  14      224.49      246.58     20.98 o 
   1   7  14        4.41        1.08      4.14 o 
   2   7  14       55.89       70.64     18.67 o 
   3   7  14      164.49      179.59     24.90 o 
   4   7  14       19.31        9.93      9.68 o 
  -4   8  14       13.44       49.07     14.18 o 
  -3   8  14        8.02        8.22      8.66 o 
  -2   8  14       45.24       43.26     15.69 o 
  -1   8  14      146.44      177.05     18.84 o 
   0   8  14       25.13       29.55      7.39 o 
   1   8  14      142.63      198.20     33.31 o 
   2   8  14      245.22      207.42     36.13 o 
   3   8  14       12.56       23.32     24.60 o 
  -2   9  14       39.56       27.55      8.33 o 
  -1   9  14       24.40       17.64     13.39 o 
   0   9  14      129.08      148.88     16.48 o 
   1   9  14       66.01       67.67     13.24 o 
  -7   0  15       55.20       51.21     23.19 o 
  -5   0  15      297.64      361.75     44.22 o 
  -3   0  15      591.17      561.37     49.94 o 
  -1   0  15      770.73      804.26     63.25 o 
   1   0  15       83.95       61.22      8.91 o 
   3   0  15     1401.62     1429.60    110.58 o 
   5   0  15      221.21      238.87     24.21 o 
  -7   1  15       52.80       36.29     22.44 o 
  -6   1  15      209.77      245.38     27.63 o 
  -5   1  15      129.08      120.90     16.95 o 
  -4   1  15       88.95       93.96     14.05 o 
  -3   1  15      276.33      252.20     19.20 o 
  -2   1  15       40.68       14.66      4.11 o 
  -1   1  15      373.54      367.79     19.53 o 
   0   1  15      344.93      351.61     21.04 o 
   1   1  15     2927.55     3018.25    128.12 o 
   2   1  15        0.01       -2.05      3.84 o 
   3   1  15     1023.50     1005.83     42.79 o 
   4   1  15        1.48        4.65      7.01 o 
   5   1  15      324.26      287.32     21.70 o 
   6   1  15       26.08       22.66      8.54 o 
  -7   2  15      413.41      392.30     34.57 o 
  -6   2  15        2.41       12.12     16.40 o 
  -5   2  15     1646.76     1837.93    126.80 o 
  -4   2  15       12.35        1.18      8.70 o 
  -3   2  15     2313.06     2475.98    152.53 o 
  -2   2  15       98.65       65.46      7.08 o 
  -1   2  15      742.76      741.59     34.65 o 
   0   2  15      127.18      144.24      8.79 o 
   1   2  15      110.87       94.16      8.62 o 
   2   2  15        1.71        1.92      3.70 o 
   3   2  15        9.25        2.96      5.70 o 
   4   2  15      105.16       95.62     29.27 o 
   5   2  15        5.62        4.39      4.31 o 
   6   2  15       77.20       63.41     14.54 o 
  -7   3  15       31.25       39.65     10.93 o 
  -6   3  15        2.41       11.18     16.20 o 
  -5   3  15       42.33       46.88     11.94 o 
  -4   3  15        6.99        0.39      8.27 o 
  -3   3  15        8.40       11.73      4.90 o 
  -2   3  15       19.42       17.68      5.16 o 
  -1   3  15      129.46      121.19      7.97 o 
   0   3  15      539.38      529.26     24.34 o 
   1   3  15      485.08      491.38     22.63 o 
   2   3  15      401.68      371.48     12.85 o 
   3   3  15      786.57      740.81     32.59 o 
   4   3  15        2.67        4.44      3.42 o 
   5   3  15      219.04      224.04     32.34 o 
   6   3  15        0.02       -6.34      7.50 o 
  -7   4  15      115.58      105.71     18.88 o 
  -6   4  15       39.89       58.08     12.35 o 
  -5   4  15      195.03      187.16     19.94 o 
  -4   4  15       75.08       58.14      9.55 o 
  -3   4  15      430.19      445.53     40.20 o 
  -2   4  15       34.97       35.92      7.67 o 
  -1   4  15      340.02      347.61     20.58 o 
   0   4  15      682.78      731.22     35.15 o 
   1   4  15      670.81      712.10     30.89 o 
   2   4  15       42.10       43.96      4.83 o 
   3   4  15      778.59      768.81     42.12 o 
   4   4  15       49.77       52.48     12.04 o 
   5   4  15        0.92       -3.87     10.41 o 
  -6   5  15        5.19        1.31     12.29 o 
  -5   5  15        0.01        1.72      7.15 o 
  -4   5  15      113.29       75.29     12.63 o 
  -3   5  15       12.04       26.74      9.26 o 
  -2   5  15      316.67      327.13     23.29 o 
  -1   5  15      575.63      564.07     38.74 o 
   0   5  15       54.77       42.76      5.37 o 
   1   5  15      542.21      517.03     19.89 o 
   2   5  15      592.66      551.40     19.55 o 
   3   5  15       10.26       36.08     10.55 o 
   4   5  15        2.62       14.15     10.04 o 
   5   5  15       30.26       19.22      7.61 o 
  -6   6  15        1.27       20.03     13.46 o 
  -5   6  15      142.76      162.53     19.06 o 
  -4   6  15       57.18       90.03     13.37 o 
  -3   6  15      212.90      111.76     18.65 o 
  -2   6  15       51.41       44.02      8.66 o 
  -1   6  15       37.99       19.90      7.65 o 
   0   6  15        5.33        0.21      3.94 o 
   1   6  15       47.00       43.36      5.41 o 
   2   6  15       71.48       99.66     11.52 o 
   3   6  15      181.46      224.16     24.21 o 
   4   6  15       72.23       61.74     17.30 o 
  -5   7  15        5.78       -0.89     11.95 o 
  -4   7  15     1533.14     1590.69    123.54 o 
  -3   7  15       37.66       30.27      8.10 o 
  -2   7  15      172.50      187.32     23.50 o 
  -1   7  15      112.53      121.67     18.82 o 
   0   7  15       38.30       17.69      7.75 o 
   1   7  15       57.63       52.62      9.08 o 
   2   7  15       49.59       47.74     14.24 o 
   3   7  15      241.89      278.28     32.87 o 
   4   7  15        2.56      -13.75     14.78 o 
  -4   8  15       34.48       22.56     15.74 o 
  -3   8  15      313.40      303.55     31.47 o 
  -2   8  15       70.17       86.68     16.32 o 
  -1   8  15       70.86       77.22     19.06 o 
   0   8  15      116.70      129.43     14.56 o 
   1   8  15      464.58      493.81     32.21 o 
   2   8  15     1124.43     1320.62    124.98 o 
  -2   9  15       68.82       82.47     13.25 o 
  -1   9  15      186.98      192.33     38.50 o 
   0   9  15        0.78       -3.17      9.98 o 
  -6   0  16        5.46       14.61     16.07 o 
  -4   0  16      421.17      384.99     38.42 o 
  -2   0  16      448.59      421.37     39.67 o 
   0   0  16     1181.91     1289.06     64.78 o 
   2   0  16     1532.13     1687.51    109.92 o 
   4   0  16       16.28        4.24      8.21 o 
   6   0  16        0.73       -5.07      8.91 o 
  -7   1  16       28.61       30.77     14.38 o 
  -6   1  16     2447.07     2738.05    213.13 o 
  -5   1  16       67.81       80.46     18.17 o 
  -4   1  16      148.31      117.44     18.53 o 
  -3   1  16      101.96      102.14     13.63 o 
  -2   1  16        1.66        1.07      4.13 o 
  -1   1  16       22.34       24.73      4.12 o 
   0   1  16      958.60     1083.15     50.60 o 
   1   1  16     1003.61      960.53     42.15 o 
   2   1  16       70.76       63.29     10.57 o 
   3   1  16       19.61       13.06      5.04 o 
   4   1  16       31.28       38.02      6.70 o 
   5   1  16        2.36        8.71      7.05 o 
   6   1  16      101.64       71.92     14.49 o 
  -7   2  16       50.32       56.46     15.34 o 
  -6   2  16       79.80       89.25     16.35 o 
  -5   2  16      432.22      484.82     70.31 o 
  -4   2  16       94.89       96.85     32.38 o 
  -3   2  16      406.30      400.95     56.57 o 
  -2   2  16      405.20      332.82     26.44 o 
  -1   2  16        3.51        9.88      4.03 o 
   0   2  16      141.44      157.26     10.35 o 
   1   2  16      307.35      328.50     21.28 o 
   2   2  16      343.94      320.75     19.53 o 
   3   2  16        1.60       -4.53      4.53 o 
   4   2  16      214.50      233.69     40.20 o 
   5   2  16        0.51       -2.25      4.45 o 
   6   2  16      154.12      123.93     24.77 o 
  -7   3  16       14.92       15.23     18.47 o 
  -6   3  16       84.88       96.94     21.18 o 
  -5   3  16        5.72        7.64      7.50 o 
  -4   3  16       26.65       47.08     11.50 o 
  -3   3  16        2.64       -4.79      4.79 o 
  -2   3  16       43.22       36.95      8.49 o 
  -1   3  16       21.41       21.48      4.50 o 
   0   3  16      696.35      777.63     35.91 o 
   1   3  16       94.86      104.55      6.64 o 
   2   3  16       18.37       17.22      6.26 o 
   3   3  16       20.12       30.83      7.80 o 
   4   3  16       63.69       60.82     13.52 o 
   5   3  16        6.59       13.67      7.92 o 
  -6   4  16        2.24       11.49     11.17 o 
  -5   4  16       12.73       32.80     12.86 o 
  -4   4  16       75.39       69.33      9.55 o 
  -3   4  16       98.50       74.94     10.94 o 
  -2   4  16      735.79      671.46     38.67 o 
  -1   4  16      110.91       85.27     11.46 o 
   0   4  16      171.49      160.64     13.85 o 
   1   4  16        2.28       -1.93      2.93 o 
   2   4  16      374.17      356.28     18.17 o 
   3   4  16        3.19        0.06      4.48 o 
   4   4  16      475.27      539.60     64.16 o 
   5   4  16        4.67        3.57     11.81 o 
  -6   5  16       81.21      108.65     21.48 o 
  -5   5  16       33.13       12.19      8.76 o 
  -4   5  16       96.39       93.67     13.49 o 
  -3   5  16      159.78      141.99     11.51 o 
  -2   5  16      328.00      324.72     25.61 o 
  -1   5  16       18.58       19.95      5.10 o 
   0   5  16       12.61       15.50      4.50 o 
   1   5  16      220.51      208.62     13.52 o 
   2   5  16      164.68      149.42      9.85 o 
   3   5  16       24.15       22.78     17.34 o 
   4   5  16       51.03       60.31     13.37 o 
   5   5  16      198.37      159.17     26.02 o 
  -5   6  16        2.82       -1.24      9.09 o 
  -4   6  16       59.56       93.95     17.85 o 
  -3   6  16       11.09        8.26      8.35 o 
  -2   6  16      225.91      262.05     41.67 o 
  -1   6  16       89.28       76.62      9.66 o 
   0   6  16      273.98      287.23     22.51 o 
   1   6  16        0.65       -4.15      4.15 o 
   2   6  16      140.33      155.65     17.82 o 
   3   6  16       88.86      118.27     20.01 o 
   4   6  16      231.96      261.77     36.76 o 
  -4   7  16       60.47       72.69     19.61 o 
  -3   7  16       32.54       27.78     12.78 o 
  -2   7  16      205.61      205.73     25.28 o 
  -1   7  16      197.81      238.99     33.97 o 
   0   7  16       22.40       32.59      8.16 o 
   1   7  16        3.01        4.75      5.33 o 
   2   7  16       11.58       15.53      7.70 o 
   3   7  16       56.89       28.52     15.26 o 
  -3   8  16        3.01       25.51     15.93 o 
  -2   8  16      110.08      110.35     20.37 o 
  -1   8  16       37.21       44.19      9.80 o 
   0   8  16      307.36      314.26     36.79 o 
   1   8  16       37.01       22.60      7.52 o 
   2   8  16       63.40       38.58     15.45 o 
  -7   0  17      499.31      590.24     56.90 o 
  -5   0  17       12.78       12.83     12.38 o 
  -3   0  17       13.35       18.71      9.27 o 
  -1   0  17      212.94      212.53     15.42 o 
   1   0  17      139.58      150.62     15.38 o 
   3   0  17      143.06      114.49     14.63 o 
   5   0  17      344.06      426.63     57.90 o 
  -7   1  17      238.70      238.69     24.88 o 
  -6   1  17        1.81        1.37     11.94 o 
  -5   1  17      122.25      167.86     17.61 o 
  -4   1  17       44.88       78.17     29.90 o 
  -3   1  17      856.49      875.06    167.31 o 
  -2   1  17       20.77        8.15      6.03 o 
  -1   1  17     1160.97     1151.96     51.45 o 
   0   1  17        0.38       -0.90      2.89 o 
   1   1  17       43.74       30.88     18.97 o 
   2   1  17       23.51       12.96      5.47 o 
   3   1  17      122.52      118.48     10.77 o 
   4   1  17        0.03       -4.98      5.43 o 
   5   1  17      184.67      157.26     14.00 o 
  -7   2  17      239.09      167.74     20.10 o 
  -6   2  17        0.51       10.94     16.96 o 
  -5   2  17        0.01        7.10      7.74 o 
  -4   2  17       43.05       51.02     10.77 o 
  -3   2  17       81.88       74.16     14.63 o 
  -2   2  17       14.45       10.85      4.53 o 
  -1   2  17      436.97      440.11     21.22 o 
   0   2  17      605.16      654.47     21.34 o 
   1   2  17      619.83      673.67     49.94 o 
   2   2  17        5.76        2.17      4.94 o 
   3   2  17      699.66      722.86     40.05 o 
   4   2  17        4.80        6.14      8.39 o 
   5   2  17      259.49      230.59     24.49 o 
  -7   3  17       60.95       67.52     16.63 o 
  -6   3  17        4.92        8.17     12.12 o 
  -5   3  17       44.13       34.47     12.64 o 
  -4   3  17      111.92      133.41     16.52 o 
  -3   3  17      229.51      256.74     20.05 o 
  -2   3  17        1.52        0.70      4.80 o 
  -1   3  17      864.84      879.17     43.71 o 
   0   3  17      223.38      239.60     15.83 o 
   1   3  17        1.63        3.98      3.49 o 
   2   3  17        7.24        5.11      5.85 o 
   3   3  17       24.90       39.16      7.25 o 
   4   3  17        0.07       -2.88      8.82 o 
   5   3  17       41.28       46.44     10.01 o 
  -6   4  17       29.22       34.74     16.45 o 
  -5   4  17        6.51       -8.30     11.13 o 
  -4   4  17       38.26       10.34     18.46 o 
  -3   4  17      208.41      202.32     21.71 o 
  -2   4  17       66.35       50.68      7.91 o 
  -1   4  17       18.57        5.16      5.05 o 
   0   4  17       17.59       16.76      4.76 o 
   1   4  17        8.67        9.27      4.76 o 
   2   4  17      109.76      110.10      7.60 o 
   3   4  17      123.99      119.91     11.51 o 
   4   4  17        2.94       10.10     11.17 o 
   5   4  17      154.23      183.57     30.77 o 
  -6   5  17       33.39       37.25     22.94 o 
  -5   5  17      171.90      158.23     27.34 o 
  -4   5  17        6.25        4.76     13.14 o 
  -3   5  17      340.13      325.44     28.12 o 
  -2   5  17       11.21       10.69      5.11 o 
  -1   5  17        3.49        3.18      5.64 o 
   0   5  17        0.40        1.49      3.73 o 
   1   5  17      212.26      202.38     17.52 o 
   2   5  17        4.29       -0.21      4.16 o 
   3   5  17       90.40       93.83     13.84 o 
   4   5  17       32.06       48.89     12.10 o 
  -5   6  17      123.30      107.75     24.95 o 
  -4   6  17        1.51        3.85     10.74 o 
  -3   6  17       45.49       48.34     10.64 o 
  -2   6  17        5.71        6.07      7.17 o 
  -1   6  17       66.39       70.07     12.21 o 
   0   6  17      185.99      129.72     18.60 o 
   1   6  17       97.01      101.03      9.57 o 
   2   6  17      445.88      454.08     32.31 o 
   3   6  17      159.84      150.20     34.61 o 
   4   6  17       61.24       28.48     15.93 o 
  -4   7  17      239.75      244.30     30.84 o 
  -3   7  17      138.49      129.64     31.55 o 
  -2   7  17       48.64       45.96     12.46 o 
  -1   7  17       19.93       29.18     13.76 o 
   0   7  17      178.44      237.90     31.94 o 
   1   7  17      635.38      586.21     53.52 o 
   2   7  17      347.03      347.87     29.02 o 
   3   7  17      182.81      159.11     31.37 o 
  -3   8  17        2.41       11.32     14.33 o 
  -2   8  17       67.97       48.80     20.99 o 
  -1   8  17        4.16        1.57      5.70 o 
   0   8  17       99.39      111.56     11.86 o 
   1   8  17       10.64        4.90      6.03 o 
  -6   0  18     3461.32     3888.54    295.02 o 
  -4   0  18      348.88      323.50     57.14 o 
  -2   0  18       64.20       76.10     17.07 o 
   0   0  18      813.88      872.06     61.50 o 
   2   0  18       54.24       32.78      9.36 o 
   4   0  18        5.96       16.11     10.38 o 
  -7   1  18       21.68       15.08     12.06 o 
  -6   1  18      255.55      213.49     25.59 o 
  -5   1  18       69.67       75.05     13.81 o 
  -4   1  18       12.65       -3.70      6.56 o 
  -3   1  18        0.66        1.05      5.48 o 
  -2   1  18      188.90      189.18     15.53 o 
  -1   1  18      200.94      142.85     15.82 o 
   0   1  18     1747.64     1934.28    103.20 o 
   1   1  18      516.02      482.66     37.75 o 
   2   1  18      696.29      717.34     39.11 o 
   3   1  18       33.22       15.42      7.44 o 
   4   1  18      209.85      212.07     20.88 o 
   5   1  18        2.11        4.34      6.60 o 
  -7   2  18       87.67       88.89     20.86 o 
  -6   2  18      335.25      383.92     36.52 o 
  -5   2  18      216.34      225.35     45.06 o 
  -4   2  18      307.42      314.38     37.75 o 
  -3   2  18       31.49       22.56      7.33 o 
  -2   2  18      131.28      144.60     15.78 o 
  -1   2  18        1.03        7.27      3.98 o 
   0   2  18     1050.70     1157.93     48.05 o 
   1   2  18      145.18       96.88     15.08 o 
   2   2  18      669.11      691.13     40.26 o 
   3   2  18      168.62      167.35     13.57 o 
   4   2  18       20.55       26.34      7.36 o 
   5   2  18       18.83       28.02     10.10 o 
  -6   3  18        6.81       19.96     14.87 o 
  -5   3  18       76.88       87.63     14.57 o 
  -4   3  18       29.53       34.29     10.33 o 
  -3   3  18      309.25      264.22     31.80 o 
  -2   3  18      513.66      477.56     39.73 o 
  -1   3  18       24.69       21.85      7.36 o 
   0   3  18      593.13      566.13     33.00 o 
   1   3  18      495.18      471.11     26.93 o 
   2   3  18      338.81      340.85     20.65 o 
   3   3  18       91.97       99.91     11.98 o 
   4   3  18      112.24       93.45     11.72 o 
   5   3  18       52.66       35.11     14.38 o 
  -6   4  18      332.92      425.73     51.58 o 
  -5   4  18       20.55        4.08      9.50 o 
  -4   4  18     1237.68     1309.74     95.82 o 
  -3   4  18      162.16      150.00     18.92 o 
  -2   4  18       54.78       66.34     13.28 o 
  -1   4  18        8.12       -4.67      4.67 o 
   0   4  18      297.66      304.78     20.25 o 
   1   4  18       44.91       55.54      6.42 o 
   2   4  18      284.93      329.20     19.99 o 
   3   4  18       66.48       65.18      8.78 o 
   4   4  18        0.24      -11.32     18.07 o 
  -5   5  18      326.41      353.45     46.85 o 
  -4   5  18        1.64        2.40      9.53 o 
  -3   5  18       36.51       30.04     17.40 o 
  -2   5  18       73.64       52.06     10.25 o 
  -1   5  18       91.98       73.31      9.39 o 
   0   5  18      172.75      149.78     17.80 o 
   1   5  18       46.33       38.70      6.00 o 
   2   5  18      579.95      588.78     37.25 o 
   3   5  18        2.06       15.70      8.21 o 
   4   5  18      372.56      403.24     55.03 o 
  -5   6  18       48.80       61.70     20.35 o 
  -4   6  18      285.58      334.98     38.35 o 
  -3   6  18       98.16       87.05     17.26 o 
  -2   6  18      315.67      341.50     31.15 o 
  -1   6  18      661.77      622.90     65.22 o 
   0   6  18      202.81      196.22     19.32 o 
   1   6  18       77.90       76.94      9.53 o 
   2   6  18      225.76      221.47     18.81 o 
   3   6  18       53.81       79.09     25.53 o 
  -4   7  18       83.15       79.22     15.46 o 
  -3   7  18       49.55       32.02     11.65 o 
  -2   7  18      217.68      250.74     38.02 o 
  -1   7  18        0.71       -1.37      7.80 o 
   0   7  18      390.51      451.53     44.20 o 
   1   7  18      359.01      370.27     38.80 o 
   2   7  18        4.40       -5.01      5.78 o 
  -2   8  18        3.96       11.69     12.73 o 
  -1   8  18       66.45       48.07     13.01 o 
   0   8  18       46.11       35.52      9.89 o 
  -5   0  19       40.01       17.07     10.75 o 
  -3   0  19      501.93      522.36     51.70 o 
  -1   0  19      119.05      153.84     34.37 o 
   1   0  19      285.00      331.95     34.18 o 
   3   0  19      244.15      271.97     26.60 o 
   5   0  19      180.01      186.05     25.40 o 
  -6   1  19       21.43        2.48     16.71 o 
  -5   1  19       94.09       96.20     28.96 o 
  -4   1  19       69.90       60.95     13.28 o 
  -3   1  19       21.38       21.69      7.54 o 
  -2   1  19        0.48        3.63      7.46 o 
  -1   1  19      825.78      930.06     67.82 o 
   0   1  19      296.40      292.38     18.66 o 
   1   1  19        1.00       -1.84      8.17 o 
   2   1  19       29.52       13.98      6.00 o 
   3   1  19        5.72        9.08      7.79 o 
   4   1  19        9.02        4.63      9.20 o 
   5   1  19       25.33       15.34      9.73 o 
  -6   2  19        0.28      -16.52     17.87 o 
  -5   2  19      142.84      168.67     47.48 o 
  -4   2  19      149.53      134.79     48.87 o 
  -3   2  19      502.53      493.37     51.46 o 
  -2   2  19       89.30      109.66     16.25 o 
  -1   2  19     1009.99     1079.70     55.43 o 
   0   2  19        5.73       -5.50      5.50 o 
   1   2  19      317.36      353.01     32.00 o 
   2   2  19       55.73       66.44      9.25 o 
   3   2  19       60.87       77.64      8.73 o 
   4   2  19       88.50       86.81     11.90 o 
   5   2  19        1.66       -7.02      9.42 o 
  -6   3  19       14.78       18.68     12.49 o 
  -5   3  19        2.46        1.39     10.14 o 
  -4   3  19       18.16       11.53      8.62 o 
  -3   3  19       75.93       69.50     12.50 o 
  -2   3  19      123.79      115.18     11.77 o 
  -1   3  19        7.99        9.47      6.08 o 
   0   3  19      120.86      111.02     15.15 o 
   1   3  19       17.37       24.77      5.73 o 
   2   3  19      142.50      183.02     15.06 o 
   3   3  19       52.84       53.52     10.05 o 
   4   3  19       42.27       33.99     18.90 o 
  -6   4  19        5.47        3.20     10.43 o 
  -5   4  19       51.74       41.04     14.88 o 
  -4   4  19      210.59       86.14     28.76 o 
  -3   4  19       82.22      186.89     36.17 o 
  -2   4  19      316.52      246.44     32.03 o 
  -1   4  19       98.88      103.86     16.41 o 
   0   4  19        1.49        3.13      6.08 o 
   1   4  19      435.87      489.12     32.50 o 
   2   4  19       16.67        8.23      8.69 o 
   3   4  19      269.02      242.07     20.46 o 
   4   4  19       14.53       -0.20     18.59 o 
  -5   5  19      311.00      371.04     61.56 o 
  -4   5  19        0.93       -8.83     10.73 o 
  -3   5  19      234.61      231.81     33.96 o 
  -2   5  19       27.68       53.13     13.92 o 
  -1   5  19      177.85      187.56     21.80 o 
   0   5  19       78.30       81.66     11.58 o 
   1   5  19       34.26       38.07      6.52 o 
   2   5  19       40.83       42.36      8.21 o 
   3   5  19      120.54      133.54     14.42 o 
  -4   6  19       16.19       16.61     19.22 o 
  -3   6  19      218.65      210.87     26.27 o 
  -2   6  19       30.45       20.54     22.47 o 
  -1   6  19       43.45       26.98     11.06 o 
   0   6  19       26.95       35.57      8.04 o 
   1   6  19      631.85      615.33     37.90 o 
   2   6  19        1.38       -0.76      6.46 o 
   3   6  19      112.02       85.30     22.55 o 
  -3   7  19      105.40      129.87     31.17 o 
  -2   7  19       62.45       51.28     12.19 o 
  -1   7  19       30.87       18.54      9.12 o 
   0   7  19      148.73      120.26     21.04 o 
   1   7  19      130.54      135.73     17.40 o 
   2   7  19      106.18      117.58     33.93 o 
  -6   0  20      455.95      494.71     69.68 o 
  -4   0  20       18.93       23.21     16.31 o 
  -2   0  20      675.97      859.62    104.59 o 
   0   0  20      788.60      821.89     60.18 o 
   2   0  20      693.92      670.31     70.72 o 
   4   0  20      297.78      257.71     39.27 o 
  -6   1  20       31.01       30.43     10.99 o 
  -5   1  20       47.23       42.86     23.77 o 
  -4   1  20      145.72      111.28     16.85 o 
  -3   1  20       12.15        9.89      7.93 o 
  -2   1  20      786.78      930.66     71.65 o 
  -1   1  20       92.70       64.48     16.48 o 
   0   1  20      859.73      877.00     65.58 o 
   1   1  20       47.77       27.30     11.25 o 
   2   1  20      234.74      233.16     20.79 o 
   3   1  20       17.43       -0.07      6.96 o 
   4   1  20      189.82      210.54     19.89 o 
  -6   2  20        0.92       -5.00     11.97 o 
  -5   2  20        6.37       -6.82      9.06 o 
  -4   2  20       85.42       89.05     21.68 o 
  -3   2  20       18.55       32.45      9.18 o 
  -2   2  20       36.44       23.67      9.49 o 
  -1   2  20       38.34       54.44      8.28 o 
   0   2  20        7.36        7.44      9.11 o 
   1   2  20      333.33      318.45     64.12 o 
   2   2  20      158.91      165.51     17.06 o 
   3   2  20       52.28       49.31      7.87 o 
   4   2  20      170.17      204.81     16.52 o 
  -6   3  20       51.60       61.49     19.31 o 
  -5   3  20        6.77       12.05     16.91 o 
  -4   3  20      855.72      808.51     83.51 o 
  -3   3  20       49.76       22.97     10.01 o 
  -2   3  20      211.44      232.49     15.90 o 
  -1   3  20       38.42       39.49      7.50 o 
   0   3  20      327.62      339.64     26.91 o 
   1   3  20       29.72       47.02     19.92 o 
   2   3  20       89.86      115.64     12.33 o 
   3   3  20       69.50       24.62     11.11 o 
   4   3  20      161.55      185.64     16.13 o 
  -5   4  20       33.96       20.64     23.49 o 
  -4   4  20        8.98       26.53     12.68 o 
  -3   4  20       43.69       46.06     11.59 o 
  -2   4  20       21.62       22.45      9.51 o 
  -1   4  20        9.29       -1.88     17.92 o 
   0   4  20      151.79      187.07     14.50 o 
   1   4  20       51.96       38.21      8.21 o 
   2   4  20      368.43      401.43     24.82 o 
   3   4  20       50.69       52.80     13.24 o 
   4   4  20       34.53       27.05     17.54 o 
  -5   5  20       38.05       64.54     18.02 o 
  -4   5  20      301.04      340.86     68.09 o 
  -3   5  20       50.79       48.51     11.70 o 
  -2   5  20      286.09      319.21     29.00 o 
  -1   5  20       73.94       55.44     12.77 o 
   0   5  20      223.98      218.93     17.70 o 
   1   5  20       12.27       13.75      7.88 o 
   2   5  20      106.03      120.33     13.87 o 
   3   5  20        0.02       -0.50      7.16 o 
  -4   6  20        0.63       -4.67     15.74 o 
  -3   6  20       27.05       40.65     12.36 o 
  -2   6  20        6.01       16.03     12.25 o 
  -1   6  20        9.40       11.79     10.14 o 
   0   6  20        4.38       12.35      6.44 o 
   1   6  20        1.48        0.51      6.84 o 
   2   6  20       73.65       79.11     14.22 o 
  -2   7  20       16.30       31.26     16.66 o 
  -1   7  20        0.23        6.57     10.61 o 
   0   7  20      178.40      173.06     25.93 o 
  -5   0  21      236.99      211.32     30.05 o 
  -3   0  21       10.48       29.88     14.56 o 
  -1   0  21     2317.35     2546.19    161.22 o 
   1   0  21      243.52      243.23     43.27 o 
   3   0  21        2.56        9.38      9.56 o 
  -6   1  21       23.78       16.56     23.03 o 
  -5   1  21        0.06        8.39     10.65 o 
  -4   1  21      141.98      138.95     18.41 o 
  -3   1  21      330.16      385.22     29.45 o 
  -2   1  21        7.16       -2.61     11.49 o 
  -1   1  21      422.55      390.19     56.98 o 
   0   1  21        4.65        3.64      5.43 o 
   1   1  21      326.75      323.63     36.46 o 
   2   1  21        7.23       12.02      5.94 o 
   3   1  21       77.31       73.52     15.68 o 
   4   1  21        6.29       24.61      8.90 o 
  -6   2  21        2.44        3.44     11.92 o 
  -5   2  21      190.32      213.86     30.25 o 
  -4   2  21       39.61       54.92     19.13 o 
  -3   2  21       21.20       16.25      9.87 o 
  -2   2  21       42.81       25.90     20.83 o 
  -1   2  21        0.43       10.56     10.75 o 
   0   2  21       34.91       34.74      9.65 o 
   1   2  21       42.99       38.87     14.47 o 
   2   2  21        0.04        5.44      8.29 o 
   3   2  21       16.68        5.08      6.11 o 
   4   2  21       34.00       23.60      8.62 o 
  -5   3  21        9.35       24.86     14.19 o 
  -4   3  21      110.47       85.43     15.21 o 
  -3   3  21      118.92      101.68     28.02 o 
  -2   3  21        0.26       -4.61     10.06 o 
  -1   3  21      789.57      755.24    137.29 o 
   0   3  21       68.50       53.67      9.80 o 
   1   3  21      580.97      651.75     96.05 o 
   2   3  21       22.51       37.19      7.56 o 
   3   3  21      443.69      463.32     38.24 o 
   4   3  21        3.46       -9.39     11.60 o 
  -5   4  21      170.84      164.89     27.76 o 
  -4   4  21      136.37      162.08     22.56 o 
  -3   4  21      163.51      156.05     25.43 o 
  -2   4  21       55.42       60.17     14.74 o 
  -1   4  21      391.10      405.78     36.29 o 
   0   4  21       59.80       48.95      8.30 o 
   1   4  21      139.38      115.56     18.08 o 
   2   4  21      190.50      191.02     21.25 o 
   3   4  21       18.37       57.47     13.42 o 
  -4   5  21       51.01       24.19     16.22 o 
  -3   5  21      268.45      270.44     26.24 o 
  -2   5  21       21.48       17.79     10.48 o 
  -1   5  21      369.67      399.76     29.04 o 
   0   5  21      165.90      177.12     23.61 o 
   1   5  21      545.84      556.15     43.03 o 
   2   5  21        7.37       -2.14      7.21 o 
  -3   6  21       96.51       67.35     22.85 o 
  -2   6  21       81.65      115.78     22.84 o 
   0   6  21       74.66       98.57     28.73 o 
   1   6  21        0.01       -3.81      9.82 o 
  -4   0  22      416.03      346.47     49.43 o 
  -2   0  22     1145.72     1152.09    131.87 o 
   0   0  22       39.38       27.90     18.01 o 
   2   0  22      336.59      377.93     44.62 o 
   4   0  22        2.49       13.78     12.93 o 
  -5   1  22       16.55       20.22     32.87 o 
  -4   1  22       95.79      110.16     14.98 o 
  -3   1  22       33.90       46.20     12.26 o 
  -2   1  22       25.16       16.04      9.13 o 
  -1   1  22      350.31      337.21     45.31 o 
   0   1  22      173.30      209.85     49.20 o 
   1   1  22      179.94      149.33     20.69 o 
   2   1  22       28.66       21.75      7.65 o 
   3   1  22       50.64       54.45     12.03 o 
   4   1  22       28.07       30.17      9.78 o 
  -5   2  22        0.12        7.62     11.35 o 
  -4   2  22      137.21      138.24     22.37 o 
  -3   2  22      112.46      119.66     19.99 o 
  -2   2  22      154.47      161.78     19.96 o 
  -1   2  22      190.14      189.39     28.14 o 
   0   2  22      270.66      227.10     24.10 o 
   1   2  22       38.88       33.26     10.17 o 
   2   2  22      278.76      310.29     23.58 o 
   3   2  22       14.36       13.80      8.55 o 
  -5   3  22       55.31       66.23     14.61 o 
  -4   3  22      165.70      124.00     20.47 o 
  -3   3  22        5.04        4.14      7.94 o 
  -2   3  22      207.84      230.30     27.44 o 
  -1   3  22      720.76      738.44     68.02 o 
   0   3  22       40.33       38.42     20.82 o 
   1   3  22        1.51        1.09      7.96 o 
   2   3  22       48.89       52.33     10.92 o 
   3   3  22       17.26       24.51      9.95 o 
  -4   4  22      214.99      168.97     37.27 o 
  -3   4  22       25.26       32.32     13.26 o 
  -2   4  22      426.98      468.48     50.13 o 
  -1   4  22        1.50       -0.30      9.22 o 
   0   4  22      601.22      580.01     38.78 o 
   1   4  22       32.91       25.53      9.06 o 
   2   4  22        1.99        2.47      7.50 o 
   3   4  22       37.75       31.12     23.37 o 
  -3   5  22        7.14       19.38     24.37 o 
  -2   5  22       58.31       57.77     12.04 o 
  -1   5  22       57.78       66.47     22.81 o 
   0   5  22       35.24       37.11     12.37 o 
   1   5  22       14.61        7.89      8.92 o 
   2   5  22        2.70       -0.43     16.31 o 
  -2   6  22      208.40      260.34     48.05 o 
  -1   6  22       61.95       57.30     19.66 o 
   0   6  22      156.40      128.96     25.85 o 
  -5   0  23      309.44      297.12     50.73 o 
  -3   0  23       13.70       19.64     14.59 o 
  -1   0  23       12.09       13.41     15.05 o 
   1   0  23      147.44      133.89     29.89 o 
   3   0  23       54.98       68.28     21.74 o 
  -5   1  23      236.87      177.85     43.55 o 
  -4   1  23        0.59      -11.10     11.10 o 
  -3   1  23       75.36       96.75     34.45 o 
  -2   1  23      154.29      173.63     31.08 o 
  -1   1  23        7.09        2.19     15.31 o 
   0   1  23        1.20        7.10      9.55 o 
   1   1  23      132.62      139.16     30.76 o 
   2   1  23        9.00        7.03      8.09 o 
   3   1  23       92.35      125.12     15.33 o 
  -5   2  23        0.06       -7.56     14.58 o 
  -4   2  23       67.02       35.88     16.23 o 
  -3   2  23       97.26      115.06     28.95 o 
  -2   2  23      151.62      156.78     28.59 o 
  -1   2  23      306.59      328.99     35.15 o 
   0   2  23       16.84        3.34     10.27 o 
   1   2  23      364.18      395.95     41.64 o 
   2   2  23       90.42       85.10     11.70 o 
   3   2  23       39.67       54.03     13.11 o 
  -4   3  23       86.79      124.09     34.78 o 
  -3   3  23      198.99      210.02     49.54 o 
  -2   3  23       15.02       -3.60      9.47 o 
  -1   3  23       35.27       33.83     13.62 o 
   0   3  23       30.70       17.50     11.57 o 
   1   3  23      394.39      492.09     55.52 o 
   2   3  23        3.35        2.49      8.11 o 
  -4   4  23       49.05       39.97     15.48 o 
  -3   4  23       15.73        4.92     11.11 o 
  -2   4  23       26.66        0.65     11.63 o 
  -1   4  23       37.20       19.01     11.69 o 
   0   4  23       18.45        7.47     13.01 o 
   1   4  23      133.16      136.00     21.87 o 
   2   4  23        3.28       14.50      9.63 o 
  -3   5  23      272.33      231.09     47.87 o 
  -2   5  23        1.79       10.63      9.46 o 
  -1   5  23      288.89      331.53     26.84 o 
   0   5  23       24.80       15.53     11.83 o 
   1   5  23        0.20        6.33      9.32 o 
  -4   0  24       97.32       70.18     28.17 o 
  -2   0  24      302.82      322.74     39.86 o 
   0   0  24      377.90      409.68     50.22 o 
   2   0  24       18.32        7.68     11.87 o 
  -4   1  24      243.81      224.95     27.25 o 
  -3   1  24      129.97      158.08     23.38 o 
  -2   1  24      250.54      246.30     27.84 o 
  -1   1  24      151.58      138.44     18.43 o 
   0   1  24      345.32      424.85     35.08 o 
   1   1  24        4.92       11.92     10.16 o 
   2   1  24      316.36      329.29     23.65 o 
  -4   2  24       57.21       56.45     17.64 o 
  -3   2  24       20.94       27.38     12.44 o 
  -2   2  24      948.94     1102.34     83.30 o 
  -1   2  24      386.54      349.18     34.39 o 
   0   2  24       36.00       23.83     11.98 o 
   1   2  24       16.17        6.91     12.03 o 
   2   2  24       54.18       52.24     12.05 o 
  -4   3  24      206.23      261.69     80.59 o 
  -3   3  24       66.02       64.91     14.46 o 
  -2   3  24      315.83      381.27     34.38 o 
  -1   3  24       25.19        5.76     10.84 o 
   0   3  24      574.88      551.37     97.26 o 
   1   3  24        1.42        5.27     14.07 o 
   2   3  24      121.27      168.07     17.11 o 
  -3   4  24        0.01        7.20     12.73 o 
  -2   4  24        3.00        6.04     10.26 o 
  -1   4  24       84.61       58.24     17.41 o 
   0   4  24       95.48       80.58     27.63 o 
   1   4  24       13.32       18.70     12.23 o 
  -3   0  25      192.84      212.98     42.55 o 
  -1   0  25      110.60       91.30     24.45 o 
   1   0  25      304.73      336.24     63.65 o 
  -4   1  25        8.78       -1.51     17.49 o 
  -3   1  25        1.38       19.48     12.80 o 
  -2   1  25       23.89       10.03     13.58 o 
  -1   1  25       37.75       21.51     15.26 o 
   0   1  25       23.14       18.02     11.25 o 
   1   1  25      106.12      119.63     22.40 o 
   2   1  25       63.40       46.62     33.78 o 
  -3   2  25      576.14      594.00     85.04 o 
  -2   2  25        0.05        5.00     13.25 o 
  -1   2  25       10.53       22.58     13.58 o 
   0   2  25        1.26        0.33     12.86 o 
   1   2  25       96.86      120.31     17.87 o 
  -3   3  25      108.83      100.38     19.21 o 
  -2   3  25      154.09      140.19     19.07 o 
  -1   3  25      166.93      195.43     22.26 o 
   0   3  25        1.67      -11.68     11.68 o 
   1   3  25        4.90        4.81     12.97 o 
  -1   4  25      145.35      116.66     16.73 o 
  -2   0  26      130.67      129.89     31.14 o 
   0   0  26      198.47      176.73     35.57 o 
  -3   1  26       38.74       57.65     22.74 o 
  -2   1  26      260.93      346.76     56.19 o 
  -1   1  26        0.12       14.77     17.29 o 
   0   1  26      297.17      340.82     30.94 o 
  -2   2  26        0.36       -0.15     13.07 o 
  -1   2  26      144.53      131.92     18.75 o 
   0   2  26      138.47      134.37     38.36 o 
                                                 
